# Supplementary material for: Association of leukocyte composition ratios from blood methylation with cancer mortality outcomes
Source: Commun Med (Lond). 2025 Oct 1;5:411. doi: 10.1038/s43856-025-01132-x (PMC12488966; doi:10.1038/s43856-025-01132-x)
Supplement: Supplementary file 4 — Supplementary Data 1 [file 43856_2025_1132_MOESM4_ESM.xlsx]

## Sheet: Response Table 1
	Supplementary Data 1. Sensitivity analyses of dose-response relationship for association of DNAm-derived LCRs with all-cause mortality
	LCR	Category	Comprehensive adjusted				Additional adjusted for
							Renal failure				Asthma				COPD				Rheumatoid arthritis				Neurodermatitis				NSAIDs
			N	Deaths	HR (95%CI)	p	N	Deaths	HR (95%CI)	p	N	Deaths	HR (95%CI)	p	N	Deaths	HR (95%CI)	p	N	Deaths	HR (95%CI)	p	N	Deaths	HR (95%CI)	p	N	Deaths	HR (95%CI)	p
	SAL.NLR	Q1	485	188	ref	-	189	21	ref	-	478	185	ref	-	191	23	ref	-	170	18	ref	-	465	177	ref	-	485	188	ref	-
	SAL.NLR	Q2	493	190	0.99 (0.76-1.28)	0.92	223	43	1.62 (0.83-3.14)	0.16	485	182	0.95 (0.73-1.24)	0.7	225	45	1.78 (0.95-3.33)	0.07	197	32	2.03 (0.96-4.27)	0.06	461	168	1.00 (0.76-1.32)	0.99	493	190	0.99 (0.76-1.28)	0.92
	SAL.NLR	Q3	488	219	1.21 (0.93-1.56)	0.15	185	33	1.22 (0.44-3.40)	0.7	477	213	1.23 (0.95-1.60)	0.11	186	34	1.39 (0.67-2.89)	0.38	165	27	1.55 (0.67-3.59)	0.3	464	209	1.29 (0.99-1.69)	0.06	488	219	1.21 (0.93-1.57)	0.15
	SAL.NLR	Q4	487	247	1.34 (1.03-1.73)	0.03	178	33	1.17 (0.36-3.84)	0.8	481	243	1.32 (1.02-1.71)	0.04	169	24	1.00 (0.48-2.08)	0.99	149	19	1.52 (0.64-3.63)	0.34	470	237	1.36 (1.04-1.78)	0.02	487	247	1.34 (1.04-1.73)	0.03
	SAL.NLR	per SD	1953	844	1.15 (1.06-1.26)	< 0.01	775	130	1.06 (0.77-1.45)	0.73	1921	823	1.15 (1.06-1.26)	< 0.01	771	126	0.95 (0.74-1.23)	0.7	681	96	1.14 (0.86-1.49)	0.36	1860	791	1.17 (1.07-1.28)	< 0.01	1953	844	1.16 (1.06-1.26)	< 0.01
	SAL.LMR	Q1	496	267	ref	-	172	36	ref	-	487	260	ref	-	168	32	ref	-	143	23	ref	-	471	250	ref	-	496	267	ref	-
	SAL.LMR	Q2	480	191	0.76 (0.48-1.22)	0.26	202	35	1.15 (0.30-4.47)	0.84	472	188	0.76 (0.48-1.22)	0.25	199	32	1.10 (0.40-3.04)	0.86	175	25	0.87 (0.39-1.98)	0.75	456	181	0.82 (0.47-1.41)	0.47	480	191	0.76 (0.48-1.22)	0.26
	SAL.LMR	Q3	482	208	0.87 (0.67-1.12)	0.28	187	34	1.41 (0.68-2.91)	0.35	473	200	0.84 (0.66-1.08)	0.18	188	35	1.64 (0.78-3.48)	0.2	169	28	1.08 (0.34-3.46)	0.9	457	193	0.88 (0.68-1.13)	0.32	482	208	0.86 (0.67-1.11)	0.25
	SAL.LMR	Q4	495	178	0.73 (0.54-0.97)	0.03	214	25	1.00 (0.50-2.01)	0.99	489	175	0.73 (0.54-1.00)	0.05	216	27	1.10 (0.53-2.31)	0.79	194	20	0.65 (0.08-5.34)	0.69	476	167	0.72 (0.52-1.01)	0.06	495	178	0.73 (0.53-1.01)	0.06
	SAL.LMR	per SD	1953	844	0.92 (0.84-1.01)	0.09	775	130	0.93 (0.71-1.21)	0.57	1921	823	0.92 (0.84-1.02)	0.1	771	126	0.94 (0.64-1.37)	0.73	681	96	0.74 (0.26-2.05)	0.56	1860	791	0.91 (0.82-1.00)	0.06	1953	844	0.92 (0.83-1.01)	0.09
	SAL.sNMLR	Q1	487	189	ref	-	195	22	ref	-	480	186	ref	-	198	25	ref	-	176	19	ref	-	469	178	ref	-	487	189	ref	-
	SAL.sNMLR	Q2	492	188	1.00 (0.77-1.29)	0.97	209	41	1.62 (0.84-3.14)	0.15	485	181	0.96 (0.74-1.25)	0.76	209	41	1.64 (0.85-3.17)	0.14	183	30	1.83 (0.87-3.88)	0.11	457	166	1.02 (0.77-1.37)	0.87	492	188	0.99 (0.77-1.29)	0.97
	SAL.sNMLR	Q3	489	217	1.18 (0.91-1.53)	0.21	199	35	1.13 (0.53-2.41)	0.75	477	210	1.20 (0.92-1.56)	0.17	201	37	1.24 (0.58-2.64)	0.58	180	29	1.32 (0.57-3.03)	0.52	466	207	1.25 (0.91-1.71)	0.17	489	217	1.18 (0.91-1.54)	0.21
	SAL.sNMLR	Q4	485	250	1.36 (1.05-1.75)	0.02	172	32	1.14 (0.42-3.06)	0.8	479	246	1.34 (1.03-1.74)	0.03	163	23	0.91 (0.43-1.93)	0.81	142	18	1.36 (0.59-3.15)	0.47	468	240	1.40 (1.07-1.82)	0.01	485	250	1.36 (1.05-1.76)	0.02
	SAL.sNMLR	per SD	1953	844	1.16 (1.06-1.26)	< 0.01	775	130	1.07 (0.80-1.44)	0.64	1921	823	1.16 (1.06-1.26)	< 0.01	771	126	0.96 (0.74-1.24)	0.77	681	96	1.14 (0.86-1.51)	0.35	1860	791	1.17 (1.07-1.28)	< 0.01	1953	844	1.16 (1.06-1.26)	< 0.01
	SAL.pNMLR	Q1	488	184	ref	-	202	27	ref	-	481	180	ref	-	206	31	ref	-	188	25	ref	-	468	170	ref	-	488	184	ref	-
	SAL.pNMLR	Q2	493	184	0.90 (0.68-1.18)	0.44	205	28	0.59 (0.27-1.29)	0.19	485	177	0.86 (0.65-1.13)	0.28	202	25	0.69 (0.30-1.56)	0.37	175	17	0.42 (0.15-1.17)	0.1	467	170	0.94 (0.70-1.25)	0.66	493	184	0.89 (0.68-1.18)	0.43
	SAL.pNMLR	Q3	484	222	1.14 (0.88-1.49)	0.32	200	45	1.15 (0.58-2.28)	0.68	475	217	1.14 (0.87-1.49)	0.34	197	42	1.10 (0.44-2.77)	0.84	176	35	1.58 (0.38-6.58)	0.53	458	210	1.25 (0.95-1.64)	0.11	484	222	1.15 (0.88-1.50)	0.31
	SAL.pNMLR	Q4	488	254	1.29 (0.99-1.68)	0.06	168	30	0.71 (0.34-1.48)	0.36	480	249	1.29 (0.99-1.69)	0.06	166	28	0.77 (0.37-1.62)	0.49	142	19	0.84 (0.37-1.92)	0.69	467	241	1.35 (1.02-1.78)	0.03	488	254	1.30 (0.99-1.69)	0.06
	SAL.pNMLR	per SD	1953	844	1.13 (1.04-1.24)	0.01	775	130	1.09 (0.85-1.41)	0.49	1921	823	1.14 (1.04-1.25)	< 0.01	771	126	1.03 (0.79-1.35)	0.81	681	96	1.20 (0.80-1.79)	0.38	1860	791	1.14 (1.04-1.25)	< 0.01	1953	844	1.14 (1.04-1.24)	< 0.01
	SAL.NNKR	Q1	475	217	ref	-	187	36	ref	-	469	213	ref	-	191	40	ref	-	164	28	ref	-	450	200	ref	-	475	217	ref	-
	SAL.NNKR	Q2	482	201	1.03 (0.80-1.33)	0.82	197	34	0.84 (0.19-3.71)	0.82	472	194	1.03 (0.79-1.33)	0.83	194	31	0.70 (0.19-2.51)	0.58	179	27	0.78 (0.13-4.73)	0.78	457	186	1.06 (0.81-1.38)	0.67	482	201	1.04 (0.81-1.35)	0.74
	SAL.NNKR	Q3	494	217	1.22 (0.85-1.76)	0.27	197	31	0.55 (0.02-17.57)	0.73	485	210	1.24 (0.82-1.86)	0.31	195	29	0.73 (0.12-4.46)	0.73	171	21	0.71 (0.04-11.84)	0.81	475	207	1.28 (0.89-1.85)	0.19	494	217	1.25 (0.89-1.75)	0.2
	SAL.NNKR	Q4	502	209	1.17 (0.90-1.53)	0.23	194	29	1.35 (0.44-4.14)	0.59	495	206	1.18 (0.90-1.54)	0.23	191	26	0.87 (0.25-3.06)	0.83	167	20	1.72 (0.39-7.54)	0.47	478	198	1.19 (0.91-1.57)	0.2	502	209	1.19 (0.91-1.55)	0.2
	SAL.NNKR	per SD	1953	844	1.09 (0.99-1.20)	0.08	775	130	1.16 (0.78-1.72)	0.48	1921	823	1.09 (0.99-1.19)	0.09	771	126	0.98 (0.59-1.63)	0.95	681	96	1.21 (0.65-2.24)	0.54	1860	791	1.09 (0.99-1.20)	0.09	1953	844	1.09 (0.99-1.20)	0.07
	SAL.NKMR	Q1	506	220	ref	-	194	31	ref	-	498	216	ref	-	193	30	ref	-	164	21	ref	-	483	210	ref	-	506	220	ref	-
	SAL.NKMR	Q2	497	208	0.86 (0.66-1.11)	0.25	198	32	0.79 (0.37-1.67)	0.53	490	202	0.85 (0.65-1.10)	0.21	195	29	0.56 (0.26-1.21)	0.14	184	25	0.48 (0.20-1.17)	0.1	479	196	0.84 (0.64-1.10)	0.2	497	208	0.86 (0.66-1.12)	0.25
	SAL.NKMR	Q3	476	203	0.75 (0.58-0.97)	0.03	205	38	0.77 (0.12-4.89)	0.78	464	195	0.72 (0.56-0.95)	0.02	204	37	0.63 (0.23-1.74)	0.38	174	26	0.53 (0.14-1.99)	0.35	444	182	0.71 (0.54-0.93)	0.01	476	203	0.74 (0.57-0.96)	0.02
	SAL.NKMR	Q4	474	213	0.83 (0.64-1.09)	0.18	178	29	0.69 (0.32-1.47)	0.34	469	210	0.83 (0.64-1.09)	0.18	179	30	0.83 (0.39-1.77)	0.63	159	24	0.61 (0.26-1.45)	0.26	454	203	0.84 (0.65-1.10)	0.22	474	213	0.83 (0.64-1.08)	0.17
	SAL.NKMR	per SD	1953	844	0.96 (0.86-1.07)	0.48	775	130	0.97 (0.70-1.35)	0.87	1921	823	0.97 (0.85-1.10)	0.59	771	126	1.13 (0.78-1.64)	0.51	681	96	0.97 (0.69-1.38)	0.87	1860	791	0.96 (0.85-1.09)	0.55	1953	844	0.96 (0.86-1.07)	0.46
	SAL.sNMNKR	Q1	473	215	ref	-	183	36	ref	-	467	212	ref	-	186	39	ref	-	159	27	ref	-	449	199	ref	-	473	215	ref	-
	SAL.sNMNKR	Q2	484	205	1.02 (0.74-1.42)	0.9	200	34	0.90 (0.22-3.76)	0.88	473	197	1.01 (0.76-1.35)	0.92	198	32	0.77 (0.23-2.61)	0.68	183	28	0.91 (0.18-4.72)	0.92	456	189	1.06 (0.81-1.39)	0.65	484	205	1.03 (0.76-1.41)	0.83
	SAL.sNMNKR	Q3	496	221	1.27 (0.89-1.82)	0.18	198	32	0.51 (0.01-19.74)	0.72	488	214	1.27 (0.85-1.90)	0.24	196	30	0.64 (0.08-4.80)	0.66	172	22	0.61 (0.03-13.73)	0.76	479	211	1.32 (0.90-1.92)	0.15	496	221	1.29 (0.93-1.80)	0.13
	SAL.sNMNKR	Q4	500	203	1.14 (0.88-1.49)	0.31	194	28	1.42 (0.39-5.07)	0.59	493	200	1.14 (0.87-1.49)	0.34	191	25	0.96 (0.22-4.23)	0.95	167	19	1.93 (0.34-11.01)	0.46	476	192	1.16 (0.88-1.52)	0.29	500	203	1.16 (0.89-1.50)	0.28
	SAL.sNMNKR	per SD	1953	844	1.09 (0.99-1.19)	0.08	775	130	1.16 (0.78-1.72)	0.46	1921	823	1.09 (0.99-1.19)	0.09	771	126	0.99 (0.61-1.61)	0.98	681	96	1.22 (0.70-2.13)	0.48	1860	791	1.09 (0.99-1.19)	0.09	1953	844	1.09 (0.99-1.20)	0.07
	SAL.pNMNKR	Q1	478	209	ref	-	181	29	ref	-	473	207	ref	-	182	30	ref	-	162	24	ref	-	458	198	ref	-	478	209	ref	-
	SAL.pNMNKR	Q2	484	203	0.91 (0.70-1.18)	0.48	206	40	1.07 (0.57-2.03)	0.83	471	193	0.88 (0.68-1.15)	0.36	203	37	0.72 (0.37-1.37)	0.31	175	27	0.91 (0.43-1.90)	0.79	452	181	0.89 (0.68-1.16)	0.39	484	203	0.91 (0.70-1.18)	0.49
	SAL.pNMNKR	Q3	487	205	1.21 (0.93-1.57)	0.16	199	28	0.86 (0.41-1.84)	0.7	481	200	1.19 (0.89-1.60)	0.23	200	29	0.60 (0.30-1.18)	0.14	186	23	0.69 (0.31-1.53)	0.36	471	197	1.24 (0.95-1.61)	0.11	487	205	1.22 (0.95-1.58)	0.12
	SAL.pNMNKR	Q4	504	227	1.22 (0.94-1.59)	0.13	189	33	1.50 (0.72-3.14)	0.28	496	223	1.22 (0.94-1.58)	0.14	186	30	1.15 (0.55-2.38)	0.72	158	22	1.73 (0.78-3.83)	0.18	479	215	1.23 (0.94-1.61)	0.13	504	227	1.23 (0.95-1.60)	0.12
	SAL.pNMNKR	per SD	1953	844	1.10 (1.01-1.21)	0.03	775	130	1.15 (0.79-1.66)	0.46	1921	823	1.11 (1.01-1.21)	0.03	771	126	1.05 (0.75-1.46)	0.79	681	96	1.25 (0.91-1.70)	0.17	1860	791	1.11 (1.01-1.21)	0.03	1953	844	1.11 (1.01-1.21)	0.03
	SAL.NBR	Q1	498	184	ref	-	197	19	ref	-	490	178	ref	-	199	21	ref	-	179	16	ref	-	475	169	ref	-	498	184	ref	-
	SAL.NBR	Q2	490	188	0.90 (0.68-1.18)	0.43	217	33	1.35 (0.70-2.62)	0.37	480	182	0.93 (0.70-1.23)	0.6	221	37	1.46 (0.75-2.82)	0.26	194	27	1.41 (0.66-3.00)	0.38	471	177	0.90 (0.67-1.19)	0.45	490	188	0.89 (0.67-1.17)	0.4
	SAL.NBR	Q3	473	209	1.14 (0.87-1.50)	0.33	193	38	1.50 (0.68-3.33)	0.31	466	204	1.18 (0.89-1.55)	0.25	190	35	1.22 (0.60-2.51)	0.58	168	29	2.30 (0.61-8.60)	0.22	448	196	1.19 (0.90-1.58)	0.22	473	209	1.16 (0.89-1.53)	0.28
	SAL.NBR	Q4	492	263	1.38 (1.07-1.79)	0.01	168	40	1.72 (0.81-3.67)	0.16	485	259	1.41 (1.09-1.83)	0.01	161	33	1.52 (0.72-3.18)	0.27	140	24	2.32 (0.93-5.83)	0.07	466	249	1.44 (1.11-1.89)	0.01	492	263	1.39 (1.08-1.80)	0.01
	SAL.NBR	per SD	1953	844	1.20 (1.10-1.31)	< 0.01	775	130	1.21 (0.95-1.53)	0.11	1921	823	1.20 (1.10-1.31)	< 0.01	771	126	1.20 (0.94-1.55)	0.15	681	96	1.38 (1.04-1.84)	0.03	1860	791	1.21 (1.11-1.32)	< 0.01	1953	844	1.20 (1.10-1.31)	< 0.01
	SAL.BMR	Q1	495	258	ref	-	178	43	ref	-	488	253	ref	-	173	38	ref	-	150	28	ref	-	465	242	ref	-	495	258	ref	-
	SAL.BMR	Q2	478	232	0.94 (0.74-1.19)	0.59	178	39	0.98 (0.50-1.93)	0.96	471	229	0.98 (0.77-1.24)	0.85	178	39	1.16 (0.57-2.36)	0.69	156	29	1.07 (0.48-2.41)	0.87	456	219	0.94 (0.74-1.20)	0.61	478	232	0.94 (0.74-1.18)	0.58
	SAL.BMR	Q3	482	182	0.79 (0.54-1.15)	0.21	213	32	0.76 (0.36-1.58)	0.46	474	176	0.79 (0.55-1.11)	0.17	209	28	0.56 (0.22-1.41)	0.22	187	25	0.34 (0.04-3.21)	0.35	463	172	0.78 (0.55-1.10)	0.15	482	182	0.78 (0.53-1.15)	0.21
	SAL.BMR	Q4	498	172	0.73 (0.56-0.95)	0.02	206	16	0.55 (0.26-1.20)	0.13	488	165	0.72 (0.55-0.95)	0.02	211	21	0.59 (0.19-1.78)	0.35	188	14	0.38 (0.04-3.40)	0.38	476	158	0.69 (0.52-0.92)	0.01	498	172	0.73 (0.56-0.95)	0.02
	SAL.BMR	per SD	1953	844	0.86 (0.78-0.95)	< 0.01	775	130	0.75 (0.53-1.07)	0.11	1921	823	0.85 (0.77-0.94)	< 0.01	771	126	0.75 (0.46-1.23)	0.26	681	96	0.62 (0.23-1.65)	0.34	1860	791	0.84 (0.76-0.94)	< 0.01	1953	844	0.86 (0.77-0.95)	< 0.01
	SAL.sNMBR	Q1	498	180	ref	-	193	17	ref	-	490	174	ref	-	196	20	ref	-	177	15	ref	-	477	165	ref	-	498	180	ref	-
	SAL.sNMBR	Q2	489	188	0.97 (0.74-1.27)	0.82	225	34	1.53 (0.76-3.10)	0.23	480	183	1.01 (0.76-1.33)	0.97	228	37	1.58 (0.81-3.10)	0.18	201	28	1.52 (0.68-3.39)	0.31	468	178	0.98 (0.73-1.30)	0.87	489	188	0.97 (0.73-1.28)	0.82
	SAL.sNMBR	Q3	473	209	1.15 (0.88-1.51)	0.3	185	36	1.58 (0.70-3.54)	0.27	466	204	1.19 (0.91-1.57)	0.21	182	33	1.25 (0.61-2.54)	0.55	160	26	2.40 (0.49-11.85)	0.28	449	196	1.21 (0.92-1.61)	0.17	473	209	1.17 (0.89-1.53)	0.26
	SAL.sNMBR	Q4	493	267	1.46 (1.13-1.89)	< 0.01	172	43	1.94 (0.88-4.30)	0.1	485	262	1.49 (1.14-1.94)	< 0.01	165	36	1.72 (0.81-3.63)	0.16	143	27	2.81 (1.08-7.32)	0.03	466	252	1.54 (1.17-2.01)	< 0.01	493	267	1.47 (1.14-1.91)	< 0.01
	SAL.sNMBR	per SD	1953	844	1.20 (1.10-1.31)	< 0.01	775	130	1.22 (0.96-1.55)	0.1	1921	823	1.20 (1.10-1.31)	< 0.01	771	126	1.22 (0.95-1.57)	0.13	681	96	1.41 (1.05-1.88)	0.02	1860	791	1.21 (1.11-1.32)	< 0.01	1953	844	1.20 (1.10-1.31)	< 0.01
	SAL.pNMBR	Q1	496	175	ref	-	200	19	ref	-	486	168	ref	-	205	24	ref	-	185	17	ref	-	475	161	ref	-	496	175	ref	-
	SAL.pNMBR	Q2	488	181	1.00 (0.76-1.32)	0.99	215	25	0.80 (0.38-1.68)	0.55	479	175	1.01 (0.76-1.33)	0.96	214	24	0.75 (0.30-1.88)	0.54	188	18	0.55 (0.23-1.28)	0.16	465	167	1.00 (0.75-1.33)	1	488	181	1.01 (0.76-1.33)	0.96
	SAL.pNMBR	Q3	476	231	1.23 (0.94-1.62)	0.14	186	49	2.49 (1.20-5.18)	0.01	470	227	1.28 (0.97-1.69)	0.09	184	47	2.16 (0.78-5.99)	0.14	161	38	4.46 (0.79-25.20)	0.09	454	220	1.31 (0.99-1.74)	0.06	476	231	1.25 (0.95-1.64)	0.12
	SAL.pNMBR	Q4	493	257	1.36 (1.04-1.78)	0.02	174	37	1.21 (0.51-2.89)	0.66	486	253	1.38 (1.05-1.81)	0.02	168	31	0.99 (0.25-3.87)	0.98	147	23	1.74 (0.14-21.80)	0.67	466	243	1.44 (1.09-1.90)	0.01	493	257	1.38 (1.05-1.80)	0.02
	SAL.pNMBR	per SD	1953	844	1.17 (1.07-1.28)	< 0.01	775	130	1.21 (0.95-1.55)	0.12	1921	823	1.17 (1.07-1.28)	< 0.01	771	126	1.20 (0.93-1.56)	0.17	681	96	1.37 (0.78-2.40)	0.27	1860	791	1.18 (1.08-1.29)	< 0.01	1953	844	1.17 (1.07-1.28)	< 0.01
	SAL.NCD4TR	Q1	494	174	ref	-	206	26	ref	-	488	172	ref	-	208	28	ref	-	185	21	ref	-	476	163	ref	-	494	174	ref	-
	SAL.NCD4TR	Q2	484	198	1.14 (0.88-1.49)	0.32	204	40	1.28 (0.65-2.53)	0.47	476	191	1.13 (0.87-1.48)	0.35	200	36	1.34 (0.68-2.65)	0.39	185	33	1.55 (0.73-3.27)	0.25	457	184	1.20 (0.92-1.58)	0.18	484	198	1.14 (0.88-1.49)	0.32
	SAL.NCD4TR	Q3	512	219	0.96 (0.73-1.26)	0.76	214	32	0.60 (0.19-1.90)	0.39	504	215	0.95 (0.73-1.25)	0.72	212	30	0.57 (0.26-1.27)	0.17	183	21	0.52 (0.15-1.80)	0.3	486	205	0.99 (0.75-1.31)	0.96	512	219	0.97 (0.74-1.26)	0.8
	SAL.NCD4TR	Q4	463	253	1.27 (0.97-1.67)	0.08	151	32	1.30 (0.63-2.69)	0.47	453	245	1.24 (0.94-1.63)	0.13	151	32	1.56 (0.46-5.25)	0.47	128	21	1.32 (0.57-3.07)	0.52	441	239	1.27 (0.97-1.68)	0.09	463	253	1.28 (0.97-1.68)	0.08
	SAL.NCD4TR	per SD	1953	844	1.08 (0.98-1.18)	0.11	775	130	1.06 (0.83-1.36)	0.64	1921	823	1.07 (0.97-1.17)	0.16	771	126	1.15 (0.73-1.80)	0.55	681	96	1.05 (0.68-1.63)	0.81	1860	791	1.08 (0.98-1.18)	0.13	1953	844	1.08 (0.98-1.18)	0.11
	SAL.CD4TMR	Q1	481	255	ref	-	164	34	ref	-	471	246	ref	-	163	33	ref	-	137	21	ref	-	459	240	ref	-	481	255	ref	-
	SAL.CD4TMR	Q2	487	220	0.92 (0.72-1.17)	0.48	205	38	1.07 (0.54-2.10)	0.85	477	215	0.95 (0.74-1.22)	0.68	204	37	0.92 (0.49-1.75)	0.81	180	30	1.33 (0.63-2.80)	0.45	453	201	0.96 (0.74-1.23)	0.73	487	220	0.92 (0.71-1.18)	0.51
	SAL.CD4TMR	Q3	486	202	1.07 (0.82-1.38)	0.63	192	29	1.23 (0.47-3.24)	0.67	479	197	1.08 (0.84-1.41)	0.54	186	23	0.78 (0.36-1.72)	0.54	166	18	0.82 (0.32-2.08)	0.67	465	190	1.11 (0.85-1.45)	0.45	486	202	1.06 (0.82-1.38)	0.65
	SAL.CD4TMR	Q4	499	167	0.86 (0.65-1.14)	0.3	214	29	1.12 (0.29-4.36)	0.88	494	165	0.90 (0.68-1.19)	0.44	218	33	0.89 (0.10-7.68)	0.92	198	27	1.16 (0.10-13.44)	0.91	483	160	0.88 (0.67-1.17)	0.39	499	167	0.86 (0.65-1.15)	0.31
	SAL.CD4TMR	per SD	1953	844	0.95 (0.86-1.04)	0.27	775	130	0.96 (0.58-1.57)	0.86	1921	823	0.95 (0.86-1.05)	0.35	771	126	0.84 (0.33-2.10)	0.7	681	96	0.91 (0.32-2.59)	0.85	1860	791	0.94 (0.85-1.04)	0.27	1953	844	0.95 (0.86-1.05)	0.28
	SAL.sNMCD4TR	Q1	492	169	ref	-	208	26	ref	-	487	168	ref	-	211	29	ref	-	188	22	ref	-	477	162	ref	-	492	169	ref	-
	SAL.sNMCD4TR	Q2	487	202	1.12 (0.86-1.46)	0.39	204	38	1.06 (0.54-2.07)	0.86	477	194	1.11 (0.85-1.44)	0.45	200	34	1.10 (0.57-2.14)	0.78	183	30	1.12 (0.54-2.33)	0.76	458	185	1.16 (0.89-1.52)	0.28	487	202	1.12 (0.86-1.46)	0.4
	SAL.sNMCD4TR	Q3	512	222	1.04 (0.80-1.37)	0.75	211	33	0.65 (0.30-1.38)	0.26	505	218	1.03 (0.79-1.36)	0.81	206	28	0.60 (0.27-1.31)	0.2	181	22	0.55 (0.21-1.45)	0.23	485	207	1.07 (0.81-1.41)	0.64	512	222	1.05 (0.80-1.38)	0.72
	SAL.sNMCD4TR	Q4	462	251	1.21 (0.92-1.59)	0.17	152	33	0.98 (0.48-2.02)	0.96	452	243	1.17 (0.89-1.54)	0.25	154	35	1.24 (0.33-4.67)	0.75	129	22	0.99 (0.36-2.67)	0.98	440	237	1.19 (0.90-1.57)	0.21	462	251	1.21 (0.92-1.59)	0.17
	SAL.sNMCD4TR	per SD	1953	844	1.07 (0.98-1.18)	0.13	775	130	1.06 (0.82-1.36)	0.66	1921	823	1.07 (0.97-1.17)	0.18	771	126	1.16 (0.73-1.84)	0.54	681	96	1.06 (0.66-1.72)	0.8	1860	791	1.07 (0.97-1.18)	0.15	1953	844	1.08 (0.98-1.18)	0.13
	SAL.pNMCD4TR	Q1	495	161	ref	-	215	25	ref	-	491	159	ref	-	220	30	ref	-	201	24	ref	-	481	154	ref	-	495	161	ref	-
	SAL.pNMCD4TR	Q2	491	212	1.32 (0.98-1.79)	0.07	194	36	1.30 (0.21-8.17)	0.78	485	209	1.31 (0.99-1.75)	0.06	187	29	1.06 (0.12-9.79)	0.96	162	23	1.02 (0.16-6.62)	0.99	467	201	1.39 (1.05-1.83)	0.02	491	212	1.31 (0.99-1.74)	0.06
	SAL.pNMCD4TR	Q3	490	208	1.07 (0.81-1.42)	0.62	208	34	0.85 (0.41-1.77)	0.67	479	201	1.07 (0.81-1.42)	0.64	206	32	0.77 (0.35-1.74)	0.54	186	26	0.71 (0.33-1.54)	0.38	457	188	1.08 (0.81-1.44)	0.58	490	208	1.08 (0.81-1.43)	0.6
	SAL.pNMCD4TR	Q4	477	263	1.29 (0.97-1.70)	0.08	158	35	1.15 (0.37-3.56)	0.8	466	254	1.27 (0.96-1.67)	0.1	158	35	1.53 (0.20-11.85)	0.68	132	23	1.37 (0.12-15.95)	0.8	455	248	1.28 (0.97-1.70)	0.09	477	263	1.29 (0.97-1.71)	0.08
	SAL.pNMCD4TR	per SD	1953	844	1.07 (0.97-1.18)	0.15	775	130	1.05 (0.82-1.33)	0.72	1921	823	1.06 (0.97-1.17)	0.2	771	126	1.16 (0.69-1.95)	0.57	681	96	1.11 (0.55-2.26)	0.78	1860	791	1.07 (0.97-1.18)	0.18	1953	844	1.07 (0.98-1.18)	0.15
	SAL.NCD8TR	Q1	477	206	ref	-	186	30	ref	-	469	200	ref	-	187	31	ref	-	162	21	ref	-	448	188	ref	-	477	206	ref	-
	SAL.NCD8TR	Q2	492	208	1.19 (0.92-1.54)	0.19	202	29	1.02 (0.50-2.09)	0.95	485	202	1.20 (0.92-1.56)	0.18	203	30	0.89 (0.44-1.78)	0.74	180	22	0.99 (0.41-2.36)	0.98	472	194	1.19 (0.91-1.57)	0.21	492	208	1.19 (0.92-1.56)	0.19
	SAL.NCD8TR	Q3	491	202	1.09 (0.84-1.41)	0.53	193	35	1.72 (0.74-3.98)	0.21	483	198	1.11 (0.85-1.45)	0.43	194	36	1.55 (0.79-3.03)	0.2	172	28	2.39 (1.12-5.09)	0.02	474	195	1.13 (0.86-1.49)	0.36	491	202	1.08 (0.83-1.40)	0.56
	SAL.NCD8TR	Q4	493	228	1.31 (1.01-1.70)	0.04	194	36	1.26 (0.25-6.41)	0.78	484	223	1.32 (1.02-1.72)	0.04	187	29	0.95 (0.15-5.93)	0.96	167	25	2.22 (0.53-9.25)	0.27	466	214	1.37 (1.04-1.79)	0.02	493	228	1.31 (1.01-1.70)	0.04
	SAL.NCD8TR	per SD	1953	844	1.12 (1.02-1.22)	0.01	775	130	1.14 (0.73-1.77)	0.56	1921	823	1.13 (1.03-1.24)	0.01	771	126	1.02 (0.60-1.75)	0.93	681	96	1.38 (0.85-2.23)	0.19	1860	791	1.14 (1.04-1.25)	< 0.01	1953	844	1.12 (1.02-1.22)	0.01
	SAL.CD8TMR	Q1	491	238	ref	-	192	41	ref	-	481	233	ref	-	187	36	ref	-	165	29	ref	-	465	225	ref	-	491	238	ref	-
	SAL.CD8TMR	Q2	495	202	0.84 (0.45-1.56)	0.58	197	30	0.75 (0.05-10.31)	0.83	488	196	0.81 (0.44-1.48)	0.5	196	29	0.63 (0.03-12.58)	0.76	172	22	0.44 (0.03-6.99)	0.56	474	189	0.81 (0.43-1.52)	0.51	495	202	0.84 (0.44-1.58)	0.58
	SAL.CD8TMR	Q3	493	194	0.77 (0.60-0.99)	0.04	206	28	0.55 (0.21-1.40)	0.21	487	190	0.76 (0.59-0.98)	0.03	206	28	0.57 (0.17-1.86)	0.35	184	22	0.32 (0.12-0.89)	0.03	475	184	0.77 (0.59-0.99)	0.05	493	194	0.77 (0.60-1.00)	0.05
	SAL.CD8TMR	Q4	474	210	0.85 (0.66-1.09)	0.19	180	31	0.91 (0.23-3.61)	0.9	465	204	0.84 (0.65-1.07)	0.16	182	33	1.07 (0.28-4.15)	0.92	160	23	0.50 (0.22-1.14)	0.1	446	193	0.81 (0.62-1.05)	0.1	474	210	0.85 (0.66-1.09)	0.2
	SAL.CD8TMR	per SD	1953	844	0.94 (0.86-1.03)	0.22	775	130	0.99 (0.76-1.30)	0.95	1921	823	0.94 (0.85-1.03)	0.18	771	126	1.04 (0.81-1.35)	0.75	681	96	0.85 (0.60-1.20)	0.36	1860	791	0.93 (0.84-1.02)	0.12	1953	844	0.94 (0.86-1.04)	0.23
	SAL.sNMCD8TR	Q1	481	211	ref	-	183	30	ref	-	473	205	ref	-	184	31	ref	-	160	21	ref	-	450	191	ref	-	481	211	ref	-
	SAL.sNMCD8TR	Q2	487	197	1.13 (0.87-1.47)	0.36	209	31	1.13 (0.41-3.11)	0.82	480	192	1.15 (0.88-1.51)	0.29	211	33	1.01 (0.37-2.72)	0.99	187	25	1.19 (0.46-3.10)	0.72	470	186	1.18 (0.90-1.56)	0.23	487	197	1.13 (0.87-1.48)	0.36
	SAL.sNMCD8TR	Q3	493	206	1.14 (0.88-1.48)	0.31	190	32	1.56 (0.82-2.98)	0.18	485	201	1.16 (0.90-1.51)	0.25	190	32	1.41 (0.74-2.71)	0.3	169	24	1.91 (0.87-4.16)	0.1	475	198	1.20 (0.91-1.57)	0.19	493	206	1.14 (0.88-1.47)	0.34
	SAL.sNMCD8TR	Q4	492	230	1.29 (1.00-1.67)	0.05	193	37	1.25 (0.18-8.60)	0.82	483	225	1.30 (1.00-1.69)	0.05	186	30	0.97 (0.11-8.70)	0.97	165	26	2.44 (0.41-14.50)	0.33	465	216	1.36 (1.04-1.79)	0.02	492	230	1.29 (1.00-1.67)	0.05
	SAL.sNMCD8TR	per SD	1953	844	1.12 (1.03-1.22)	0.01	775	130	1.16 (0.76-1.76)	0.5	1921	823	1.13 (1.04-1.24)	0.01	771	126	1.05 (0.63-1.75)	0.86	681	96	1.41 (0.91-2.19)	0.12	1860	791	1.14 (1.04-1.25)	< 0.01	1953	844	1.12 (1.03-1.22)	0.01
	SAL.pNMCD8TR	Q1	481	204	ref	-	188	30	ref	-	472	198	ref	-	189	31	ref	-	167	24	ref	-	452	186	ref	-	481	204	ref	-
	SAL.pNMCD8TR	Q2	489	187	1.03 (0.76-1.41)	0.85	205	29	0.97 (0.49-1.90)	0.92	484	183	1.05 (0.78-1.40)	0.76	208	32	1.04 (0.51-2.11)	0.92	184	22	0.84 (0.36-1.96)	0.69	473	177	1.08 (0.81-1.45)	0.6	489	187	1.04 (0.75-1.43)	0.83
	SAL.pNMCD8TR	Q3	489	217	1.15 (0.89-1.48)	0.29	195	35	0.91 (0.45-1.84)	0.79	481	211	1.14 (0.88-1.48)	0.32	190	30	0.76 (0.36-1.64)	0.49	171	25	0.91 (0.35-2.38)	0.85	467	205	1.19 (0.91-1.55)	0.21	489	217	1.14 (0.88-1.48)	0.31
	SAL.pNMCD8TR	Q4	494	236	1.24 (0.88-1.73)	0.22	187	36	1.17 (0.24-5.63)	0.84	484	231	1.26 (0.88-1.79)	0.21	184	33	1.21 (0.22-6.62)	0.82	159	25	2.20 (0.89-5.44)	0.09	468	223	1.30 (0.90-1.87)	0.16	494	236	1.23 (0.85-1.78)	0.27
	SAL.pNMCD8TR	per SD	1953	844	1.12 (1.03-1.22)	0.01	775	130	1.19 (0.86-1.65)	0.28	1921	823	1.13 (1.04-1.24)	0.01	771	126	1.12 (0.78-1.62)	0.53	681	96	1.52 (1.09-2.11)	0.01	1860	791	1.14 (1.04-1.24)	< 0.01	1953	844	1.12 (1.03-1.22)	0.01
	HOU.NLR	Q1	921	369	ref	-	339	33	ref	-	905	358	ref	-	349	42	ref	-	298	29	ref	-	882	346	ref	-	921	369	ref	-
	HOU.NLR	Q2	903	370	1.07 (0.85-1.35)	0.56	376	52	1.15 (0.67-1.99)	0.6	880	352	1.09 (0.85-1.39)	0.51	381	58	1.38 (0.79-2.41)	0.25	334	37	1.22 (0.67-2.24)	0.51	854	339	1.10 (0.88-1.37)	0.4	903	370	1.07 (0.85-1.36)	0.56
	HOU.NLR	Q3	918	420	1.27 (1.06-1.51)	0.01	342	56	1.68 (0.71-3.98)	0.24	908	413	1.29 (1.08-1.55)	0.01	340	54	1.52 (0.78-2.96)	0.22	310	46	1.78 (0.91-3.48)	0.09	889	405	1.31 (1.09-1.58)	< 0.01	918	420	1.27 (1.06-1.52)	0.01
	HOU.NLR	Q4	910	484	1.41 (1.18-1.68)	< 0.01	302	57	1.52 (0.74-3.13)	0.26	885	465	1.37 (1.15-1.65)	< 0.01	289	44	1.19 (0.62-2.28)	0.6	247	31	1.51 (0.77-2.94)	0.23	860	449	1.40 (1.16-1.68)	< 0.01	910	484	1.42 (1.19-1.70)	< 0.01
	HOU.NLR	per SD	3652	1643	1.16 (1.10-1.24)	< 0.01	1359	198	1.22 (0.99-1.50)	0.06	3578	1588	1.15 (1.08-1.22)	< 0.01	1359	198	1.13 (0.90-1.41)	0.31	1189	143	1.24 (0.99-1.55)	0.07	3485	1539	1.16 (1.09-1.23)	< 0.01	3652	1643	1.17 (1.10-1.24)	< 0.01
	HOU.LMR	Q1	911	496	ref	-	299	60	ref	-	885	476	ref	-	294	55	ref	-	256	36	ref	-	859	459	ref	-	911	496	ref	-
	HOU.LMR	Q2	906	407	0.75 (0.63-0.88)	< 0.01	345	54	0.86 (0.24-3.13)	0.82	889	396	0.77 (0.64-0.94)	0.01	345	54	0.86 (0.29-2.50)	0.78	309	47	1.05 (0.39-2.86)	0.92	867	386	0.78 (0.62-0.98)	0.03	906	407	0.75 (0.63-0.88)	< 0.01
	HOU.LMR	Q3	919	395	0.84 (0.69-1.01)	0.06	330	44	0.67 (0.19-2.40)	0.54	897	378	0.84 (0.68-1.04)	0.11	329	43	0.84 (0.35-2.02)	0.69	281	30	0.57 (0.17-1.90)	0.36	875	366	0.84 (0.69-1.04)	0.11	919	395	0.83 (0.68-1.01)	0.07
	HOU.LMR	Q4	916	345	0.65 (0.53-0.80)	< 0.01	385	40	0.67 (0.25-1.82)	0.43	907	338	0.67 (0.56-0.82)	< 0.01	391	46	0.76 (0.34-1.68)	0.5	343	30	0.38 (0.07-2.06)	0.26	884	328	0.66 (0.54-0.80)	< 0.01	916	345	0.64 (0.52-0.80)	< 0.01
	HOU.LMR	per SD	3652	1643	0.86 (0.80-0.92)	< 0.01	1359	198	0.84 (0.65-1.09)	0.19	3578	1588	0.87 (0.81-0.93)	< 0.01	1359	198	0.84 (0.62-1.13)	0.24	1189	143	0.63 (0.34-1.17)	0.15	3485	1539	0.86 (0.80-0.92)	< 0.01	3652	1643	0.85 (0.79-0.92)	< 0.01
	HOU.sNMLR	Q1	912	362	ref	-	348	35	ref	-	896	351	ref	-	358	44	ref	-	306	29	ref	-	874	340	ref	-	912	362	ref	-
	HOU.sNMLR	Q2	915	366	1.09 (0.89-1.33)	0.4	367	48	1.16 (0.68-1.98)	0.58	893	348	1.10 (0.89-1.34)	0.38	366	48	1.30 (0.77-2.20)	0.32	326	35	1.17 (0.64-2.11)	0.61	866	335	1.11 (0.92-1.35)	0.26	915	366	1.09 (0.90-1.33)	0.38
	HOU.sNMLR	Q3	917	435	1.36 (1.14-1.62)	< 0.01	345	58	1.83 (0.80-4.19)	0.16	906	428	1.39 (1.16-1.66)	< 0.01	348	61	1.80 (0.83-3.89)	0.13	310	47	1.91 (1.00-3.64)	0.05	886	418	1.40 (1.16-1.68)	< 0.01	917	435	1.36 (1.14-1.63)	< 0.01
	HOU.sNMLR	Q4	908	480	1.41 (1.18-1.69)	< 0.01	299	57	1.53 (0.79-3.00)	0.21	883	461	1.38 (1.15-1.65)	< 0.01	287	45	1.24 (0.73-2.09)	0.43	247	32	1.58 (0.82-3.03)	0.17	859	446	1.40 (1.16-1.70)	< 0.01	908	480	1.43 (1.20-1.71)	< 0.01
	HOU.sNMLR	per SD	3652	1643	1.17 (1.10-1.24)	< 0.01	1359	198	1.23 (1.00-1.51)	0.05	3578	1588	1.15 (1.09-1.23)	< 0.01	1359	198	1.14 (0.92-1.41)	0.24	1189	143	1.24 (0.99-1.55)	0.06	3485	1539	1.16 (1.09-1.24)	< 0.01	3652	1643	1.17 (1.10-1.25)	< 0.01
	HOU.pNMLR	Q1	916	343	ref	-	381	36	ref	-	907	336	ref	-	392	46	ref	-	346	30	ref	-	884	326	ref	-	916	343	ref	-
	HOU.pNMLR	Q2	922	384	1.21 (0.99-1.48)	0.06	334	45	1.21 (0.61-2.41)	0.59	899	367	1.19 (0.96-1.46)	0.11	331	43	1.11 (0.54-2.27)	0.78	285	31	1.21 (0.49-2.97)	0.68	872	353	1.20 (0.97-1.48)	0.1	922	384	1.21 (0.99-1.49)	0.07
	HOU.pNMLR	Q3	904	423	1.27 (1.06-1.51)	0.01	350	63	1.71 (1.00-2.91)	0.05	888	411	1.26 (1.05-1.51)	0.01	346	59	1.49 (0.90-2.47)	0.13	306	50	3.10 (1.07-9.01)	0.04	870	404	1.29 (1.07-1.55)	0.01	904	423	1.28 (1.07-1.53)	0.01
	HOU.pNMLR	Q4	910	493	1.60 (1.34-1.91)	< 0.01	294	54	1.50 (0.50-4.50)	0.47	884	474	1.54 (1.29-1.85)	< 0.01	290	50	1.34 (0.55-3.30)	0.52	252	32	2.01 (0.52-7.71)	0.31	859	456	1.56 (1.30-1.88)	< 0.01	910	493	1.61 (1.35-1.93)	< 0.01
	HOU.pNMLR	per SD	3652	1643	1.17 (1.10-1.24)	< 0.01	1359	198	1.25 (0.96-1.63)	0.1	3578	1588	1.15 (1.09-1.23)	< 0.01	1359	198	1.19 (0.99-1.43)	0.07	1189	143	1.30 (0.97-1.75)	0.08	3485	1539	1.16 (1.09-1.23)	< 0.01	3652	1643	1.17 (1.10-1.24)	< 0.01
	HOU.NNKR	Q1	909	421	ref	-	323	49	ref	-	890	408	ref	-	329	55	ref	-	282	39	ref	-	859	391	ref	-	909	421	ref	-
	HOU.NNKR	Q2	898	402	1.10 (0.90-1.34)	0.36	346	48	1.44 (0.65-3.22)	0.37	880	388	1.09 (0.91-1.31)	0.36	344	46	1.14 (0.50-2.60)	0.75	305	37	1.15 (0.47-2.82)	0.76	855	375	1.08 (0.87-1.35)	0.46	898	402	1.11 (0.90-1.35)	0.33
	HOU.NNKR	Q3	928	413	1.22 (1.02-1.45)	0.03	352	51	1.25 (0.21-7.30)	0.81	914	402	1.23 (1.03-1.47)	0.02	350	50	1.29 (0.26-6.36)	0.75	309	34	1.14 (0.25-5.23)	0.87	895	395	1.23 (1.02-1.48)	0.03	928	413	1.23 (1.03-1.47)	0.02
	HOU.NNKR	Q4	917	407	1.36 (1.14-1.63)	< 0.01	338	50	2.82 (1.28-6.24)	0.01	894	390	1.32 (1.10-1.59)	< 0.01	336	47	1.81 (0.90-3.65)	0.1	293	33	2.80 (1.04-7.50)	0.04	876	378	1.33 (1.11-1.60)	< 0.01	917	407	1.38 (1.15-1.65)	< 0.01
	HOU.NNKR	per SD	3652	1643	1.12 (1.04-1.19)	< 0.01	1359	198	1.37 (1.11-1.69)	< 0.01	3578	1588	1.11 (1.04-1.18)	< 0.01	1359	198	1.20 (0.96-1.51)	0.11	1189	143	1.42 (1.09-1.86)	0.01	3485	1539	1.11 (1.04-1.19)	< 0.01	3652	1643	1.12 (1.04-1.20)	< 0.01
	HOU.NKMR	Q1	936	428	ref	-	345	52	ref	-	913	411	ref	-	339	47	ref	-	297	32	ref	-	889	396	ref	-	936	428	ref	-
	HOU.NKMR	Q2	898	425	1.04 (0.87-1.23)	0.68	328	54	0.80 (0.43-1.48)	0.48	881	411	1.04 (0.87-1.24)	0.66	335	60	0.87 (0.47-1.62)	0.66	298	45	0.69 (0.30-1.56)	0.37	868	404	1.03 (0.86-1.23)	0.75	898	425	1.03 (0.87-1.23)	0.72
	HOU.NKMR	Q3	910	390	0.73 (0.61-0.87)	< 0.01	355	43	0.40 (0.15-1.08)	0.07	892	378	0.74 (0.62-0.89)	< 0.01	353	41	0.35 (0.19-0.63)	< 0.01	310	31	0.31 (0.16-0.61)	< 0.01	865	366	0.74 (0.62-0.89)	< 0.01	910	390	0.72 (0.60-0.86)	< 0.01
	HOU.NKMR	Q4	908	400	0.70 (0.58-0.83)	< 0.01	331	49	0.52 (0.29-0.91)	0.02	892	388	0.71 (0.59-0.85)	< 0.01	332	50	0.68 (0.39-1.17)	0.16	284	35	0.46 (0.23-0.89)	0.02	863	373	0.70 (0.58-0.84)	< 0.01	908	400	0.69 (0.57-0.84)	< 0.01
	HOU.NKMR	per SD	3652	1643	0.89 (0.81-0.99)	0.03	1359	198	0.83 (0.67-1.02)	0.08	3578	1588	0.90 (0.81-0.99)	0.04	1359	198	0.92 (0.68-1.24)	0.57	1189	143	0.83 (0.66-1.06)	0.13	3485	1539	0.89 (0.81-0.98)	0.02	3652	1643	0.89 (0.80-0.99)	0.03
	HOU.sNMNKR	Q1	907	416	ref	-	328	52	ref	-	889	404	ref	-	332	56	ref	-	285	40	ref	-	861	388	ref	-	907	416	ref	-
	HOU.sNMNKR	Q2	901	403	1.16 (0.91-1.46)	0.22	342	44	1.30 (0.59-2.89)	0.52	881	387	1.14 (0.93-1.39)	0.2	342	44	1.09 (0.47-2.52)	0.84	301	35	1.06 (0.43-2.63)	0.9	854	374	1.14 (0.89-1.47)	0.28	901	403	1.16 (0.91-1.47)	0.22
	HOU.sNMNKR	Q3	921	415	1.28 (1.08-1.53)	0.01	347	52	1.26 (0.22-7.07)	0.79	906	403	1.28 (1.06-1.55)	0.01	345	51	1.35 (0.28-6.54)	0.71	307	35	1.13 (0.24-5.40)	0.88	887	395	1.28 (1.07-1.54)	0.01	921	415	1.29 (1.09-1.54)	< 0.01
	HOU.sNMNKR	Q4	923	409	1.39 (1.16-1.66)	< 0.01	342	50	2.46 (1.04-5.86)	0.04	902	394	1.36 (1.13-1.63)	< 0.01	340	47	1.69 (0.77-3.69)	0.19	296	33	2.60 (0.96-7.00)	0.06	883	382	1.36 (1.13-1.64)	< 0.01	923	409	1.41 (1.17-1.69)	< 0.01
	HOU.sNMNKR	per SD	3652	1643	1.12 (1.04-1.20)	< 0.01	1359	198	1.37 (1.12-1.69)	< 0.01	3578	1588	1.11 (1.04-1.19)	< 0.01	1359	198	1.21 (0.97-1.52)	0.09	1189	143	1.43 (1.11-1.83)	0.01	3485	1539	1.11 (1.04-1.19)	< 0.01	3652	1643	1.12 (1.04-1.21)	< 0.01
	HOU.pNMNKR	Q1	902	399	ref	-	326	47	ref	-	888	389	ref	-	330	51	ref	-	285	36	ref	-	860	375	ref	-	902	399	ref	-
	HOU.pNMNKR	Q2	922	392	0.97 (0.82-1.16)	0.76	367	49	0.85 (0.51-1.42)	0.53	900	376	0.97 (0.81-1.16)	0.77	366	48	0.67 (0.40-1.11)	0.12	315	35	0.79 (0.43-1.45)	0.44	875	364	0.98 (0.81-1.17)	0.79	922	392	0.96 (0.81-1.15)	0.68
	HOU.pNMNKR	Q3	896	422	1.37 (1.04-1.81)	0.02	327	48	0.90 (0.18-4.43)	0.89	883	412	1.37 (1.03-1.83)	0.03	328	49	0.85 (0.17-4.39)	0.85	298	39	1.00 (0.31-3.26)	1	865	402	1.39 (1.12-1.73)	< 0.01	896	422	1.38 (1.03-1.84)	0.03
	HOU.pNMNKR	Q4	932	430	1.33 (1.11-1.59)	< 0.01	339	54	1.70 (0.97-2.97)	0.06	907	411	1.29 (1.08-1.55)	< 0.01	335	50	1.45 (0.86-2.44)	0.16	291	33	1.93 (1.04-3.59)	0.04	885	398	1.31 (1.09-1.58)	< 0.01	932	430	1.34 (1.12-1.60)	< 0.01
	HOU.pNMNKR	per SD	3652	1643	1.14 (1.07-1.21)	< 0.01	1359	198	1.38 (1.09-1.76)	0.01	3578	1588	1.13 (1.06-1.20)	< 0.01	1359	198	1.25 (1.03-1.52)	0.02	1189	143	1.44 (1.14-1.81)	< 0.01	3485	1539	1.14 (1.07-1.21)	< 0.01	3652	1643	1.14 (1.07-1.22)	< 0.01
	HOU.NBR	Q1	936	359	ref	-	358	31	ref	-	922	349	ref	-	365	37	ref	-	320	27	ref	-	896	336	ref	-	936	359	ref	-
	HOU.NBR	Q2	904	359	1.05 (0.87-1.26)	0.62	364	42	1.37 (0.74-2.52)	0.31	882	341	1.04 (0.85-1.27)	0.72	366	44	1.26 (0.62-2.54)	0.52	324	33	1.74 (0.87-3.47)	0.12	874	341	1.01 (0.82-1.25)	0.92	904	359	1.05 (0.87-1.27)	0.6
	HOU.NBR	Q3	904	423	1.25 (1.04-1.50)	0.02	337	56	1.84 (1.04-3.26)	0.04	887	411	1.24 (1.03-1.49)	0.02	333	54	1.56 (0.94-2.60)	0.09	284	39	2.05 (1.02-4.14)	0.04	858	391	1.22 (1.01-1.47)	0.04	904	423	1.26 (1.05-1.51)	0.01
	HOU.NBR	Q4	908	502	1.47 (1.23-1.76)	< 0.01	300	69	1.98 (1.12-3.52)	0.02	887	487	1.46 (1.21-1.77)	< 0.01	295	63	1.90 (1.09-3.32)	0.02	261	44	2.04 (1.03-4.04)	0.04	857	471	1.47 (1.17-1.85)	< 0.01	908	502	1.49 (1.25-1.79)	< 0.01
	HOU.NBR	per SD	3652	1643	1.14 (1.06-1.23)	< 0.01	1359	198	1.17 (0.98-1.41)	0.09	3578	1588	1.14 (1.07-1.22)	< 0.01	1359	198	1.15 (0.95-1.39)	0.15	1189	143	1.14 (0.92-1.42)	0.24	3485	1539	1.15 (1.06-1.24)	< 0.01	3652	1643	1.15 (1.06-1.24)	< 0.01
	HOU.BMR	Q1	906	499	ref	-	307	68	ref	-	882	483	ref	-	307	68	ref	-	267	46	ref	-	851	465	ref	-	906	499	ref	-
	HOU.BMR	Q2	918	444	0.93 (0.79-1.10)	0.41	310	48	1.15 (0.43-3.12)	0.78	899	428	0.93 (0.78-1.09)	0.37	308	47	1.00 (0.50-2.00)	1	265	36	1.26 (0.69-2.31)	0.45	870	410	0.91 (0.76-1.08)	0.26	918	444	0.92 (0.78-1.09)	0.35
	HOU.BMR	Q3	904	357	0.75 (0.63-0.90)	< 0.01	372	45	0.93 (0.52-1.64)	0.79	890	347	0.76 (0.64-0.91)	< 0.01	370	42	0.70 (0.40-1.21)	0.2	331	33	0.83 (0.40-1.70)	0.6	876	341	0.75 (0.63-0.90)	< 0.01	904	357	0.74 (0.62-0.88)	< 0.01
	HOU.BMR	Q4	924	343	0.69 (0.57-0.84)	< 0.01	370	37	0.70 (0.30-1.62)	0.4	907	330	0.70 (0.58-0.84)	< 0.01	374	41	0.61 (0.29-1.28)	0.19	326	28	0.43 (0.13-1.43)	0.17	888	323	0.69 (0.56-0.83)	< 0.01	924	343	0.68 (0.56-0.83)	< 0.01
	HOU.BMR	per SD	3652	1643	0.88 (0.83-0.94)	< 0.01	1359	198	0.81 (0.61-1.07)	0.14	3578	1588	0.89 (0.83-0.95)	< 0.01	1359	198	0.81 (0.58-1.13)	0.22	1189	143	0.75 (0.48-1.19)	0.22	3485	1539	0.88 (0.82-0.95)	< 0.01	3652	1643	0.88 (0.82-0.94)	< 0.01
	HOU.sNMBR	Q1	932	349	ref	-	358	29	ref	-	918	338	ref	-	364	34	ref	-	320	25	ref	-	893	326	ref	-	932	349	ref	-
	HOU.sNMBR	Q2	914	368	1.12 (0.87-1.44)	0.39	368	45	1.72 (0.93-3.20)	0.08	891	350	1.12 (0.87-1.45)	0.37	368	45	1.58 (0.80-3.11)	0.19	325	33	1.98 (0.98-3.98)	0.06	883	349	1.10 (0.84-1.43)	0.5	914	368	1.12 (0.86-1.45)	0.4
	HOU.sNMBR	Q3	899	422	1.33 (1.11-1.60)	< 0.01	333	56	2.08 (1.13-3.82)	0.02	883	411	1.33 (1.10-1.60)	< 0.01	329	54	1.71 (0.88-3.33)	0.11	283	41	2.41 (0.81-7.19)	0.11	853	391	1.31 (1.08-1.58)	0.01	899	422	1.34 (1.11-1.61)	< 0.01
	HOU.sNMBR	Q4	907	504	1.54 (1.28-1.85)	< 0.01	300	68	2.07 (1.14-3.75)	0.02	886	489	1.54 (1.27-1.86)	< 0.01	298	65	2.06 (1.15-3.69)	0.01	261	44	2.11 (1.04-4.28)	0.04	856	473	1.54 (1.23-1.94)	< 0.01	907	504	1.56 (1.30-1.88)	< 0.01
	HOU.sNMBR	per SD	3652	1643	1.14 (1.06-1.23)	< 0.01	1359	198	1.18 (0.98-1.42)	0.08	3578	1588	1.14 (1.06-1.22)	< 0.01	1359	198	1.16 (0.96-1.40)	0.13	1189	143	1.15 (0.92-1.43)	0.21	3485	1539	1.14 (1.06-1.24)	< 0.01	3652	1643	1.15 (1.06-1.24)	< 0.01
	HOU.pNMBR	Q1	927	336	ref	-	370	34	ref	-	910	323	ref	-	378	41	ref	-	330	28	ref	-	895	318	ref	-	927	336	ref	-
	HOU.pNMBR	Q2	910	369	1.22 (1.01-1.47)	0.04	381	51	1.51 (0.85-2.67)	0.16	892	356	1.23 (1.02-1.48)	0.03	376	46	1.46 (0.76-2.81)	0.25	337	37	1.58 (0.61-4.09)	0.35	873	348	1.22 (1.00-1.47)	0.04	910	369	1.22 (1.01-1.47)	0.03
	HOU.pNMBR	Q3	913	445	1.45 (1.21-1.74)	< 0.01	299	44	1.58 (0.79-3.15)	0.19	899	433	1.45 (1.21-1.74)	< 0.01	300	46	1.71 (0.75-3.89)	0.2	253	32	2.25 (0.50-10.20)	0.29	868	412	1.44 (1.19-1.73)	< 0.01	913	445	1.47 (1.22-1.76)	< 0.01
	HOU.pNMBR	Q4	902	493	1.49 (1.22-1.82)	< 0.01	309	69	1.63 (0.91-2.95)	0.1	877	476	1.48 (1.22-1.78)	< 0.01	305	65	1.64 (0.87-3.08)	0.12	269	46	2.22 (0.86-5.74)	0.1	849	461	1.50 (1.24-1.81)	< 0.01	902	493	1.51 (1.23-1.86)	< 0.01
	HOU.pNMBR	per SD	3652	1643	1.14 (1.06-1.22)	< 0.01	1359	198	1.18 (0.98-1.43)	0.08	3578	1588	1.13 (1.07-1.20)	< 0.01	1359	198	1.18 (0.97-1.42)	0.09	1189	143	1.18 (0.93-1.49)	0.17	3485	1539	1.14 (1.07-1.21)	< 0.01	3652	1643	1.14 (1.07-1.22)	< 0.01
	HOU.NCD4TR	Q1	927	341	ref	-	364	37	ref	-	914	335	ref	-	372	45	ref	-	326	31	ref	-	893	318	ref	-	927	341	ref	-
	HOU.NCD4TR	Q2	919	414	1.33 (1.11-1.59)	< 0.01	357	58	1.36 (0.67-2.74)	0.39	901	398	1.29 (1.07-1.55)	0.01	351	52	1.27 (0.74-2.18)	0.39	314	44	1.30 (0.66-2.57)	0.44	863	382	1.34 (1.11-1.61)	< 0.01	919	414	1.32 (1.10-1.59)	< 0.01
	HOU.NCD4TR	Q3	920	413	1.17 (0.90-1.52)	0.23	346	48	1.02 (0.44-2.34)	0.97	904	402	1.17 (0.90-1.52)	0.25	346	49	1.01 (0.52-1.95)	0.97	302	34	0.83 (0.39-1.75)	0.63	892	397	1.17 (0.91-1.52)	0.22	920	413	1.18 (0.90-1.53)	0.23
	HOU.NCD4TR	Q4	886	475	1.44 (1.16-1.79)	< 0.01	292	55	1.34 (0.64-2.81)	0.44	859	453	1.38 (1.12-1.70)	< 0.01	290	52	1.39 (0.63-3.07)	0.42	247	34	1.23 (0.50-3.02)	0.65	837	442	1.43 (1.16-1.78)	< 0.01	886	475	1.45 (1.17-1.80)	< 0.01
	HOU.NCD4TR	per SD	3652	1643	1.13 (1.07-1.21)	< 0.01	1359	198	1.11 (0.92-1.34)	0.26	3578	1588	1.12 (1.05-1.19)	< 0.01	1359	198	1.14 (0.90-1.45)	0.28	1189	143	1.07 (0.83-1.37)	0.6	3485	1539	1.14 (1.07-1.21)	< 0.01	3652	1643	1.14 (1.07-1.21)	< 0.01
	HOU.CD4TMR	Q1	895	478	ref	-	289	53	ref	-	870	459	ref	-	289	52	ref	-	249	35	ref	-	848	446	ref	-	895	478	ref	-
	HOU.CD4TMR	Q2	925	439	0.93 (0.77-1.12)	0.45	360	66	1.21 (0.74-1.98)	0.45	900	419	0.93 (0.78-1.10)	0.4	356	62	0.87 (0.54-1.39)	0.55	314	51	1.06 (0.60-1.86)	0.84	877	411	0.94 (0.79-1.12)	0.5	925	439	0.93 (0.77-1.12)	0.46
	HOU.CD4TMR	Q3	903	394	0.96 (0.81-1.15)	0.66	324	37	0.79 (0.38-1.62)	0.52	890	386	0.98 (0.82-1.17)	0.84	323	37	0.66 (0.35-1.24)	0.2	276	26	0.60 (0.30-1.22)	0.16	860	368	0.97 (0.81-1.17)	0.78	903	394	0.96 (0.81-1.15)	0.67
	HOU.CD4TMR	Q4	929	332	0.72 (0.60-0.87)	< 0.01	386	42	0.86 (0.41-1.80)	0.7	918	324	0.75 (0.62-0.90)	< 0.01	391	47	0.73 (0.32-1.66)	0.45	350	31	0.40 (0.07-2.16)	0.29	900	314	0.72 (0.60-0.87)	< 0.01	929	332	0.72 (0.60-0.86)	< 0.01
	HOU.CD4TMR	per SD	3652	1643	0.87 (0.80-0.94)	< 0.01	1359	198	0.83 (0.58-1.19)	0.32	3578	1588	0.88 (0.82-0.95)	< 0.01	1359	198	0.84 (0.58-1.21)	0.35	1189	143	0.64 (0.32-1.31)	0.23	3485	1539	0.87 (0.81-0.94)	< 0.01	3652	1643	0.87 (0.80-0.94)	< 0.01
	HOU.sNMCD4TR	Q1	928	338	ref	-	367	35	ref	-	916	332	ref	-	377	45	ref	-	329	29	ref	-	900	322	ref	-	928	338	ref	-
	HOU.sNMCD4TR	Q2	919	406	1.33 (1.10-1.60)	< 0.01	359	57	1.53 (0.71-3.32)	0.28	900	390	1.29 (1.06-1.58)	0.01	351	49	1.25 (0.71-2.21)	0.44	319	43	1.65 (0.81-3.34)	0.17	859	369	1.32 (1.06-1.64)	0.01	919	406	1.33 (1.10-1.61)	< 0.01
	HOU.sNMCD4TR	Q3	914	422	1.21 (0.93-1.57)	0.15	338	49	1.14 (0.49-2.67)	0.76	898	411	1.20 (0.92-1.56)	0.18	338	50	1.03 (0.49-2.16)	0.94	292	36	1.05 (0.47-2.38)	0.9	883	403	1.19 (0.90-1.56)	0.22	914	422	1.21 (0.93-1.58)	0.15
	HOU.sNMCD4TR	Q4	891	477	1.45 (1.15-1.83)	< 0.01	295	57	1.57 (0.70-3.52)	0.28	864	455	1.39 (1.11-1.75)	< 0.01	293	54	1.56 (0.67-3.62)	0.3	249	35	1.52 (0.62-3.69)	0.36	843	445	1.44 (1.14-1.81)	< 0.01	891	477	1.46 (1.16-1.85)	< 0.01
	HOU.sNMCD4TR	per SD	3652	1643	1.14 (1.07-1.21)	< 0.01	1359	198	1.12 (0.92-1.36)	0.25	3578	1588	1.12 (1.06-1.20)	< 0.01	1359	198	1.16 (0.91-1.47)	0.23	1189	143	1.11 (0.84-1.46)	0.48	3485	1539	1.14 (1.07-1.21)	< 0.01	3652	1643	1.14 (1.07-1.21)	< 0.01
	HOU.pNMCD4TR	Q1	924	327	ref	-	386	40	ref	-	914	320	ref	-	391	45	ref	-	352	30	ref	-	897	310	ref	-	924	327	ref	-
	HOU.pNMCD4TR	Q2	913	396	1.31 (1.09-1.57)	< 0.01	341	38	1.12 (0.53-2.35)	0.77	901	389	1.31 (1.09-1.57)	< 0.01	341	38	1.06 (0.47-2.39)	0.9	295	29	1.66 (0.48-5.73)	0.42	865	373	1.38 (1.14-1.66)	< 0.01	913	396	1.33 (1.10-1.60)	< 0.01
	HOU.pNMCD4TR	Q3	919	439	1.33 (1.11-1.59)	< 0.01	336	65	1.39 (0.85-2.29)	0.19	892	417	1.29 (1.08-1.55)	< 0.01	332	61	1.22 (0.69-2.15)	0.5	288	50	2.11 (0.73-6.08)	0.17	874	407	1.33 (1.11-1.60)	< 0.01	919	439	1.35 (1.13-1.62)	< 0.01
	HOU.pNMCD4TR	Q4	896	481	1.44 (1.20-1.72)	< 0.01	296	55	1.48 (0.59-3.71)	0.4	871	462	1.39 (1.16-1.68)	< 0.01	295	54	1.53 (0.64-3.69)	0.34	254	34	2.85 (0.48-16.85)	0.25	849	449	1.44 (1.20-1.74)	< 0.01	896	481	1.46 (1.21-1.76)	< 0.01
	HOU.pNMCD4TR	per SD	3652	1643	1.13 (1.05-1.21)	< 0.01	1359	198	1.15 (0.87-1.51)	0.32	3578	1588	1.12 (1.05-1.19)	< 0.01	1359	198	1.18 (0.92-1.52)	0.18	1189	143	1.26 (0.80-1.98)	0.31	3485	1539	1.13 (1.06-1.20)	< 0.01	3652	1643	1.13 (1.06-1.22)	< 0.01
	HOU.NCD8TR	Q1	907	369	ref	-	361	41	ref	-	889	355	ref	-	367	46	ref	-	318	33	ref	-	858	341	ref	-	907	369	ref	-
	HOU.NCD8TR	Q2	911	376	1.03 (0.86-1.23)	0.75	348	47	1.27 (0.73-2.18)	0.4	892	361	1.03 (0.86-1.24)	0.76	348	47	1.39 (0.81-2.36)	0.23	307	31	1.23 (0.65-2.31)	0.52	885	359	1.03 (0.86-1.24)	0.75	911	376	1.03 (0.86-1.23)	0.77
	HOU.NCD8TR	Q3	900	386	1.04 (0.87-1.25)	0.65	343	42	0.91 (0.53-1.58)	0.74	886	379	1.05 (0.85-1.30)	0.65	338	37	0.90 (0.52-1.57)	0.72	303	27	0.78 (0.31-1.94)	0.59	862	366	1.04 (0.82-1.32)	0.73	900	386	1.05 (0.87-1.27)	0.63
	HOU.NCD8TR	Q4	934	512	1.17 (0.90-1.51)	0.25	307	68	1.50 (0.86-2.60)	0.15	911	493	1.15 (0.87-1.53)	0.33	306	68	1.62 (0.94-2.79)	0.08	261	52	2.05 (1.09-3.87)	0.03	880	473	1.16 (0.86-1.57)	0.32	934	512	1.16 (0.90-1.50)	0.24
	HOU.NCD8TR	per SD	3652	1643	1.05 (0.98-1.11)	0.15	1359	198	1.18 (0.98-1.43)	0.08	3578	1588	1.04 (0.98-1.11)	0.2	1359	198	1.14 (0.93-1.38)	0.2	1189	143	1.33 (1.04-1.70)	0.02	3485	1539	1.05 (0.98-1.12)	0.15	3652	1643	1.05 (0.98-1.11)	0.15
	HOU.CD8TMR	Q1	945	520	ref	-	306	62	ref	-	920	499	ref	-	306	63	ref	-	257	44	ref	-	886	475	ref	-	945	520	ref	-
	HOU.CD8TMR	Q2	893	402	0.94 (0.79-1.11)	0.46	324	45	0.79 (0.47-1.34)	0.38	877	393	0.96 (0.81-1.14)	0.66	322	43	0.88 (0.52-1.51)	0.65	283	28	0.64 (0.33-1.23)	0.18	851	382	0.97 (0.81-1.16)	0.75	893	402	0.93 (0.79-1.11)	0.43
	HOU.CD8TMR	Q3	916	373	0.89 (0.75-1.07)	0.23	371	58	1.11 (0.67-1.83)	0.69	900	361	0.91 (0.76-1.10)	0.33	365	52	1.00 (0.60-1.67)	0.99	331	46	1.05 (0.56-1.96)	0.87	889	357	0.92 (0.77-1.11)	0.4	916	373	0.90 (0.75-1.08)	0.25
	HOU.CD8TMR	Q4	898	348	0.82 (0.69-0.99)	0.03	358	33	0.69 (0.38-1.27)	0.24	881	335	0.84 (0.70-1.01)	0.06	366	40	0.72 (0.39-1.31)	0.28	318	25	0.40 (0.14-1.14)	0.09	859	325	0.83 (0.69-1.00)	0.05	898	348	0.82 (0.68-0.98)	0.03
	HOU.CD8TMR	per SD	3652	1643	0.94 (0.88-1.00)	0.04	1359	198	0.89 (0.72-1.08)	0.23	3578	1588	0.94 (0.88-1.01)	0.08	1359	198	0.90 (0.73-1.11)	0.31	1189	143	0.76 (0.55-1.04)	0.08	3485	1539	0.94 (0.88-1.00)	0.07	3652	1643	0.94 (0.88-1.00)	0.04
	HOU.sNMCD8TR	Q1	909	363	ref	-	362	40	ref	-	892	350	ref	-	369	46	ref	-	319	33	ref	-	862	335	ref	-	909	363	ref	-
	HOU.sNMCD8TR	Q2	909	378	1.02 (0.85-1.22)	0.81	353	47	1.18 (0.68-2.04)	0.55	889	362	1.02 (0.85-1.22)	0.86	355	49	1.33 (0.79-2.24)	0.29	315	33	1.10 (0.59-2.05)	0.76	882	362	1.03 (0.86-1.25)	0.72	909	378	1.02 (0.85-1.22)	0.83
	HOU.sNMCD8TR	Q3	899	392	1.12 (0.93-1.35)	0.22	336	44	1.02 (0.58-1.80)	0.94	885	385	1.12 (0.93-1.36)	0.23	328	36	0.89 (0.51-1.56)	0.68	293	26	0.90 (0.44-1.86)	0.78	861	372	1.13 (0.91-1.39)	0.27	899	392	1.13 (0.94-1.36)	0.21
	HOU.sNMCD8TR	Q4	935	510	1.18 (0.92-1.52)	0.2	308	67	1.48 (0.85-2.59)	0.17	912	491	1.16 (0.88-1.52)	0.28	307	67	1.54 (0.89-2.65)	0.12	262	51	1.86 (0.97-3.59)	0.06	880	470	1.18 (0.88-1.58)	0.26	935	510	1.18 (0.92-1.50)	0.19
	HOU.sNMCD8TR	per SD	3652	1643	1.05 (0.98-1.11)	0.14	1359	198	1.18 (0.98-1.42)	0.09	3578	1588	1.04 (0.98-1.11)	0.19	1359	198	1.13 (0.93-1.37)	0.21	1189	143	1.32 (1.04-1.68)	0.02	3485	1539	1.05 (0.98-1.12)	0.15	3652	1643	1.05 (0.98-1.11)	0.14
	HOU.pNMCD8TR	Q1	907	348	ref	-	360	34	ref	-	890	336	ref	-	367	40	ref	-	319	27	ref	-	867	325	ref	-	907	348	ref	-
	HOU.pNMCD8TR	Q2	907	363	1.01 (0.84-1.22)	0.9	366	53	1.72 (0.86-3.41)	0.12	891	349	1.00 (0.83-1.21)	0.99	366	53	1.78 (0.81-3.89)	0.15	329	43	2.53 (1.04-6.15)	0.04	877	345	1.03 (0.85-1.25)	0.76	907	363	1.01 (0.84-1.22)	0.9
	HOU.pNMCD8TR	Q3	896	411	1.20 (1.00-1.43)	0.05	327	45	1.04 (0.59-1.82)	0.9	879	402	1.20 (1.00-1.44)	0.05	326	44	1.31 (0.60-2.84)	0.49	285	28	1.38 (0.47-4.05)	0.56	856	391	1.22 (1.01-1.47)	0.04	896	411	1.20 (1.00-1.44)	0.05
	HOU.pNMCD8TR	Q4	942	521	1.24 (1.03-1.48)	0.02	306	66	1.63 (0.90-2.95)	0.1	918	501	1.21 (1.01-1.46)	0.04	300	61	1.49 (0.81-2.75)	0.2	256	45	2.34 (1.13-4.85)	0.02	885	478	1.24 (1.03-1.49)	0.03	942	521	1.24 (1.03-1.49)	0.02
	HOU.pNMCD8TR	per SD	3652	1643	1.07 (1.00-1.13)	0.04	1359	198	1.14 (0.95-1.38)	0.16	3578	1588	1.06 (1.00-1.13)	0.07	1359	198	1.10 (0.90-1.34)	0.35	1189	143	1.25 (1.00-1.57)	0.05	3485	1539	1.06 (1.00-1.13)	0.06	3652	1643	1.07 (1.00-1.13)	0.04
	LOL.NLR	Q1	919	352	ref	-	356	44	ref	-	901	340	ref	-	366	53	ref	-	312	38	ref	-	879	331	ref	-	919	352	ref	-
	LOL.NLR	Q2	911	382	1.15 (0.88-1.51)	0.3	363	47	0.84 (0.44-1.60)	0.59	896	370	1.18 (0.87-1.58)	0.29	363	48	0.74 (0.44-1.27)	0.28	324	32	0.63 (0.33-1.18)	0.15	871	355	1.17 (0.90-1.52)	0.24	911	382	1.16 (0.88-1.53)	0.3
	LOL.NLR	Q3	916	423	1.34 (1.12-1.60)	< 0.01	341	54	1.13 (0.59-2.15)	0.71	898	411	1.36 (1.14-1.64)	< 0.01	343	57	1.18 (0.59-2.35)	0.65	305	45	1.26 (0.72-2.20)	0.42	872	397	1.35 (1.12-1.62)	< 0.01	916	423	1.35 (1.13-1.61)	< 0.01
	LOL.NLR	Q4	906	486	1.51 (1.26-1.81)	< 0.01	299	53	1.25 (0.48-3.28)	0.65	883	467	1.50 (1.24-1.80)	< 0.01	287	40	1.00 (0.51-1.96)	1	248	28	1.12 (0.53-2.37)	0.77	863	456	1.51 (1.25-1.82)	< 0.01	906	486	1.52 (1.27-1.83)	< 0.01
	LOL.NLR	per SD	3652	1643	1.16 (1.09-1.23)	< 0.01	1359	198	1.20 (0.91-1.59)	0.19	3578	1588	1.15 (1.08-1.22)	< 0.01	1359	198	1.11 (0.86-1.44)	0.42	1189	143	1.21 (0.93-1.56)	0.16	3485	1539	1.16 (1.09-1.23)	< 0.01	3652	1643	1.16 (1.10-1.24)	< 0.01
	LOL.LMR	Q1	913	483	ref	-	307	57	ref	-	888	467	ref	-	302	53	ref	-	263	34	ref	-	862	451	ref	-	913	483	ref	-
	LOL.LMR	Q2	916	415	0.88 (0.70-1.11)	0.28	347	52	0.91 (0.54-1.53)	0.72	899	399	0.85 (0.67-1.08)	0.2	348	53	0.90 (0.54-1.50)	0.68	299	38	0.91 (0.48-1.72)	0.77	876	389	0.84 (0.68-1.03)	0.09	916	415	0.88 (0.69-1.11)	0.27
	LOL.LMR	Q3	918	384	0.80 (0.66-0.97)	0.03	355	56	1.05 (0.55-1.99)	0.88	896	366	0.79 (0.63-0.99)	0.04	356	56	0.95 (0.44-2.06)	0.89	313	45	1.14 (0.47-2.76)	0.77	876	353	0.75 (0.61-0.93)	0.01	918	384	0.81 (0.67-0.98)	0.03
	LOL.LMR	Q4	905	361	0.79 (0.66-0.94)	0.01	350	33	0.40 (0.09-1.69)	0.21	895	356	0.80 (0.66-0.95)	0.01	353	36	0.53 (0.16-1.72)	0.29	314	26	0.55 (0.11-2.79)	0.47	871	346	0.79 (0.66-0.95)	0.01	905	361	0.78 (0.65-0.94)	0.01
	LOL.LMR	per SD	3652	1643	0.94 (0.87-1.00)	0.05	1359	198	0.73 (0.42-1.28)	0.28	3578	1588	0.94 (0.88-1.01)	0.09	1359	198	0.84 (0.57-1.23)	0.37	1189	143	0.78 (0.39-1.57)	0.49	3485	1539	0.94 (0.88-1.01)	0.1	3652	1643	0.93 (0.87-1.00)	0.04
	LOL.sNMLR	Q1	920	344	ref	-	358	39	ref	-	902	332	ref	-	368	48	ref	-	318	35	ref	-	879	321	ref	-	920	344	ref	-
	LOL.sNMLR	Q2	913	381	1.18 (0.87-1.60)	0.28	372	54	1.29 (0.77-2.14)	0.33	898	369	1.20 (0.87-1.65)	0.26	370	53	1.24 (0.66-2.33)	0.5	330	38	1.10 (0.59-2.02)	0.77	872	357	1.22 (0.90-1.66)	0.2	913	381	1.20 (0.87-1.64)	0.27
	LOL.sNMLR	Q3	920	432	1.39 (1.16-1.67)	< 0.01	338	53	1.20 (0.68-2.10)	0.53	903	420	1.42 (1.18-1.71)	< 0.01	342	57	1.14 (0.68-1.91)	0.61	299	43	1.13 (0.61-2.07)	0.7	880	405	1.41 (1.17-1.71)	< 0.01	920	432	1.41 (1.17-1.69)	< 0.01
	LOL.sNMLR	Q4	899	486	1.61 (1.34-1.93)	< 0.01	291	52	1.53 (0.85-2.76)	0.16	875	467	1.59 (1.32-1.91)	< 0.01	279	40	1.25 (0.73-2.13)	0.41	242	27	1.28 (0.67-2.42)	0.45	854	456	1.63 (1.35-1.97)	< 0.01	899	486	1.62 (1.35-1.94)	< 0.01
	LOL.sNMLR	per SD	3652	1643	1.16 (1.10-1.24)	< 0.01	1359	198	1.21 (0.96-1.53)	0.11	3578	1588	1.15 (1.09-1.23)	< 0.01	1359	198	1.12 (0.88-1.42)	0.34	1189	143	1.21 (0.97-1.51)	0.09	3485	1539	1.16 (1.09-1.23)	< 0.01	3652	1643	1.17 (1.10-1.24)	< 0.01
	LOL.pNMLR	Q1	912	360	ref	-	354	35	ref	-	901	355	ref	-	358	39	ref	-	315	27	ref	-	877	345	ref	-	912	360	ref	-
	LOL.pNMLR	Q2	926	389	1.04 (0.82-1.32)	0.76	355	54	2.05 (0.72-5.82)	0.18	907	373	1.02 (0.80-1.28)	0.9	354	52	1.31 (0.53-3.24)	0.56	313	42	1.58 (0.42-5.94)	0.5	884	359	1.00 (0.77-1.28)	0.98	926	389	1.05 (0.83-1.33)	0.68
	LOL.pNMLR	Q3	902	408	1.13 (0.94-1.36)	0.21	333	48	1.67 (0.51-5.40)	0.4	883	391	1.09 (0.90-1.31)	0.37	336	51	1.31 (0.69-2.49)	0.41	291	36	1.32 (0.41-4.25)	0.64	859	380	1.09 (0.90-1.33)	0.36	902	408	1.14 (0.95-1.37)	0.16
	LOL.pNMLR	Q4	912	486	1.31 (1.10-1.57)	< 0.01	317	61	1.73 (0.67-4.50)	0.26	887	469	1.30 (1.08-1.56)	< 0.01	311	56	1.38 (0.74-2.56)	0.31	270	38	1.48 (0.46-4.70)	0.51	865	455	1.31 (1.09-1.57)	< 0.01	912	486	1.33 (1.11-1.59)	< 0.01
	LOL.pNMLR	per SD	3652	1643	1.12 (1.05-1.19)	< 0.01	1359	198	1.15 (0.92-1.43)	0.23	3578	1588	1.11 (1.04-1.18)	< 0.01	1359	198	1.12 (0.89-1.40)	0.33	1189	143	1.09 (0.76-1.57)	0.63	3485	1539	1.12 (1.05-1.20)	< 0.01	3652	1643	1.12 (1.05-1.19)	< 0.01
	The comprehensive adjusted models were adjusted for age, sex, batch, smoking status, alcohol consumption, body mass index, educational level, physical activity, history of cardiovascular diseases, diabetes, and hypertension.
	Sensitivity analyses were based on the comprehensive adjusted model and additionally adjusted separately for renal failure, asthma, chronic obstructive pulmonary disease (COPD), rheumatoid arthritis, neurodermatitis, and the use of NSAIDs.
	Meta-analysis was performed for subsets I and II using the SAL algorithm and for all subsets using the HOU and LOL algorithms.
	LCR, leukocyte composition ratio; HR, hazard ratio; CI, confidence interval; Per SD, per standard deviation increase; HOU, Housman’s algorithm; SAL, Sala’s algorithm; LOL, LOLIPOP algorithm; NLR, neutrophil-to-lymphocyte ratio; sNMLR, ratio of sum of neutrophil and monocytes divided by lymphocyte; pNMLR, ratio of product of neutrophil and monocytes divided by lymphocyte; LMR, lymphocyte-to-monocy…
