# Supplementary material for: Association of leukocyte composition ratios from blood methylation with cancer mortality outcomes
Source: Commun Med (Lond). 2025 Oct 1;5:411. doi: 10.1038/s43856-025-01132-x (PMC12488966; doi:10.1038/s43856-025-01132-x)
Supplement: Supplementary file 5 — Supplementary Data 2 [file 43856_2025_1132_MOESM5_ESM.xlsx]

## Sheet: Response Table 2
	Supplementary Data 2. Sensitivity analyses of dose-response relationship for association of DNAm-derived LCRs with cancer-specific mortality
	LCR	Category	Comprehensive adjusted models				Additional adjusted for
							Asthma				Rheumatoid arthritis				Neurodermatitis				NSAIDs
			N	Deaths	HR (95%CI)	p	N	Deaths	HR (95%CI)	p	N	Deaths	HR (95%CI)	p	N	Deaths	HR (95%CI)	p	N	Deaths	HR (95%CI)	p
	SAL.NLR	Q1	477	79	ref	-	470	78	ref	-	170	8	ref	-	459	74	ref	-	477	79	ref	-
	SAL.NLR	Q2	482	65	0.90 (0.57-1.42)	0.64	474	60	0.81 (0.51-1.30)	0.39	196	15	6.53 (0.30-141.39)	0.23	450	56	0.85 (0.52-1.37)	0.5	482	65	0.92 (0.58-1.47)	0.73
	SAL.NLR	Q3	479	92	1.40 (0.90-2.16)	0.13	468	88	1.46 (0.95-2.26)	0.09	164	6	1.99 (0.01-421.84)	0.8	455	88	1.53 (0.98-2.39)	0.06	479	92	1.46 (0.94-2.26)	0.09
	SAL.NLR	Q4	476	107	1.79 (1.20-2.68)	< 0.01	470	106	1.77 (1.18-2.66)	0.01	148	6	2.08 (0.41-10.47)	0.38	459	105	1.84 (1.22-2.79)	< 0.01	476	107	1.87 (1.24-2.81)	< 0.01
	SAL.NLR	per SD	1914	343	1.28 (1.11-1.49)	< 0.01	1882	332	1.28 (1.06-1.54)	0.01	678	35	1.14 (0.45-2.86)	0.79	1823	323	1.29 (1.06-1.57)	0.01	1914	343	1.28 (1.07-1.55)	0.01
	SAL.LMR	Q1	480	98	ref	-	471	97	ref	-	143	6	ref	-	455	95	ref	-	480	98	ref	-
	SAL.LMR	Q2	470	84	0.69 (0.42-1.12)	0.13	462	83	0.70 (0.39-1.29)	0.25	173	9	1996875058576904338020448400088204404428.00 (0.00-35785992478206964798882804062462684668000046008224068608460482402404480664644244442002864028244806222244642288444248684.00)	0.33	446	81	0.70 (0.43-1.14)	0.15	470	84	0.68 (0.42-1.12)	0.13
	SAL.LMR	Q3	477	95	0.70 (0.26-1.88)	0.48	468	88	0.68 (0.30-1.53)	0.35	169	14	105264462961760770752062080.00 (0.00-201053304082797760186226680402242640486642626202004266442468206006002062228082.00)	0.32	452	86	0.67 (0.26-1.76)	0.42	477	95	0.67 (0.26-1.74)	0.42
	SAL.LMR	Q4	487	66	0.62 (0.40-0.97)	0.04	481	64	0.61 (0.38-0.95)	0.03	193	6	0.00 (0.00-17837193075318910514622242668060688660066002464006886462.00)	0.39	470	61	0.59 (0.38-0.94)	0.03	487	66	0.61 (0.39-0.96)	0.03
	SAL.LMR	per SD	1914	343	0.88 (0.75-1.04)	0.14	1882	332	0.87 (0.73-1.03)	0.1	678	35	0.59 (0.15-2.32)	0.45	1823	323	0.86 (0.73-1.02)	0.08	1914	343	0.87 (0.74-1.03)	0.1
	SAL.sNMLR	Q1	478	81	ref	-	471	80	ref	-	176	8	ref	-	462	76	ref	-	478	81	ref	-
	SAL.sNMLR	Q2	484	61	0.81 (0.51-1.28)	0.37	477	57	0.74 (0.47-1.18)	0.21	182	14	39.99 (0.05-34384.84)	0.28	449	52	0.78 (0.48-1.26)	0.31	484	61	0.83 (0.52-1.31)	0.42
	SAL.sNMLR	Q3	478	94	1.34 (0.87-2.06)	0.19	466	89	1.39 (0.90-2.14)	0.13	178	7	11.55 (0.00-41925.61)	0.56	455	90	1.44 (0.93-2.24)	0.1	478	94	1.39 (0.90-2.15)	0.14
	SAL.sNMLR	Q4	474	107	1.73 (1.16-2.57)	0.01	468	106	1.71 (1.14-2.55)	0.01	142	6	2.07 (0.40-10.72)	0.38	457	105	1.78 (1.18-2.68)	0.01	474	107	1.79 (1.20-2.69)	< 0.01
	SAL.sNMLR	per SD	1914	343	1.28 (1.10-1.48)	< 0.01	1882	332	1.27 (1.05-1.54)	0.01	678	35	1.31 (0.72-2.37)	0.38	1823	323	1.29 (1.06-1.57)	0.01	1914	343	1.28 (1.06-1.54)	0.01
	SAL.pNMLR	Q1	480	71	ref	-	473	69	ref	-	188	10	ref	-	462	66	ref	-	480	71	ref	-
	SAL.pNMLR	Q2	487	74	0.60 (0.15-2.33)	0.46	479	67	0.55 (0.17-1.80)	0.33	174	9	0.91 (0.18-4.70)	0.91	461	63	0.58 (0.17-1.97)	0.38	487	74	0.58 (0.14-2.40)	0.45
	SAL.pNMLR	Q3	470	99	1.33 (0.87-2.05)	0.19	461	98	1.36 (0.89-2.10)	0.16	174	10	1.95 (0.00-42845.73)	0.9	444	98	1.43 (0.93-2.22)	0.11	470	99	1.37 (0.88-2.12)	0.16
	SAL.pNMLR	Q4	477	99	1.49 (0.95-2.32)	0.08	469	98	1.50 (0.96-2.35)	0.07	142	6	0.75 (0.19-3.02)	0.69	456	96	1.54 (0.98-2.42)	0.06	477	99	1.49 (0.92-2.44)	0.11
	SAL.pNMLR	per SD	1914	343	1.21 (1.04-1.40)	0.01	1882	332	1.23 (1.06-1.43)	0.01	678	35	1.53 (0.78-2.99)	0.22	1823	323	1.24 (1.07-1.43)	< 0.01	1914	343	1.23 (1.06-1.42)	0.01
	SAL.NNKR	Q1	466	77	ref	-	460	76	ref	-	164	12	ref	-	441	70	ref	-	466	77	ref	-
	SAL.NNKR	Q2	472	79	1.02 (0.54-1.94)	0.94	462	73	0.99 (0.55-1.78)	0.98	177	7	0.19 (0.01-4.22)	0.29	447	70	1.01 (0.54-1.87)	0.99	472	79	1.00 (0.53-1.90)	0.99
	SAL.NNKR	Q3	484	91	1.79 (1.20-2.67)	< 0.01	475	87	1.80 (1.13-2.86)	0.01	171	8	0.72 (0.04-12.71)	0.82	465	88	1.83 (1.12-2.98)	0.02	484	91	1.74 (1.16-2.62)	0.01
	SAL.NNKR	Q4	492	96	1.36 (0.80-2.30)	0.25	485	96	1.38 (0.76-2.51)	0.29	166	8	2.43 (0.36-16.52)	0.36	470	95	1.43 (0.79-2.59)	0.24	492	96	1.36 (0.77-2.40)	0.28
	SAL.NNKR	per SD	1914	343	1.13 (0.98-1.31)	0.1	1882	332	1.15 (0.99-1.33)	0.07	678	35	0.59 (0.04-7.96)	0.69	1823	323	1.16 (1.00-1.34)	0.05	1914	343	1.15 (0.99-1.33)	0.07
	SAL.NKMR	Q1	497	85	ref	-	489	84	ref	-	163	6	ref	-	474	84	ref	-	497	85	ref	-
	SAL.NKMR	Q2	483	84	1.11 (0.73-1.69)	0.62	476	83	1.08 (0.71-1.65)	0.71	184	14	0.50 (0.12-2.08)	0.34	467	83	1.07 (0.70-1.62)	0.77	483	84	1.09 (0.72-1.66)	0.68
	SAL.NKMR	Q3	470	99	0.99 (0.45-2.20)	0.98	458	92	0.94 (0.49-1.81)	0.86	173	8	0.40 (0.02-7.46)	0.54	438	86	0.91 (0.44-1.86)	0.8	470	99	0.95 (0.44-2.07)	0.9
	SAL.NKMR	Q4	464	75	0.91 (0.58-1.41)	0.66	459	73	0.88 (0.56-1.36)	0.56	158	7	0.83 (0.26-2.63)	0.75	444	70	0.88 (0.56-1.37)	0.56	464	75	0.89 (0.57-1.39)	0.61
	SAL.NKMR	per SD	1914	343	0.89 (0.77-1.04)	0.14	1882	332	0.88 (0.76-1.02)	0.1	678	35	0.98 (0.47-2.05)	0.96	1823	323	0.88 (0.75-1.02)	0.09	1914	343	0.88 (0.76-1.03)	0.11
	SAL.sNMNKR	Q1	463	78	ref	-	457	77	ref	-	158	11	ref	-	439	71	ref	-	463	78	ref	-
	SAL.sNMNKR	Q2	474	80	1.11 (0.69-1.79)	0.65	463	74	1.07 (0.69-1.66)	0.77	182	8	0.31 (0.02-5.17)	0.42	446	71	1.10 (0.70-1.73)	0.68	474	80	1.10 (0.69-1.77)	0.69
	SAL.sNMNKR	Q3	487	95	1.74 (1.16-2.60)	0.01	479	91	1.75 (1.16-2.65)	0.01	172	9	0.40 (0.02-6.62)	0.52	470	92	1.79 (1.18-2.72)	0.01	487	95	1.71 (1.13-2.57)	0.01
	SAL.sNMNKR	Q4	490	90	1.34 (0.87-2.07)	0.18	483	90	1.37 (0.87-2.18)	0.18	166	7	3.41 (0.44-26.55)	0.24	468	89	1.42 (0.89-2.27)	0.15	490	90	1.36 (0.88-2.10)	0.17
	SAL.sNMNKR	per SD	1914	343	1.12 (0.97-1.30)	0.12	1882	332	1.14 (0.98-1.32)	0.08	678	35	0.68 (0.07-6.80)	0.74	1823	323	1.15 (0.99-1.33)	0.07	1914	343	1.14 (0.98-1.32)	0.08
	SAL.pNMNKR	Q1	469	77	ref	-	464	76	ref	-	161	9	ref	-	449	73	ref	-	469	77	ref	-
	SAL.pNMNKR	Q2	479	96	0.95 (0.38-2.38)	0.91	466	88	0.90 (0.39-2.06)	0.8	174	8	0.32 (0.06-1.76)	0.19	447	82	0.88 (0.36-2.14)	0.77	479	96	0.91 (0.37-2.25)	0.84
	SAL.pNMNKR	Q3	471	79	1.26 (0.82-1.95)	0.29	465	78	1.25 (0.81-1.94)	0.31	186	11	0.41 (0.10-1.62)	0.2	457	78	1.27 (0.82-1.97)	0.29	471	79	1.26 (0.81-1.95)	0.3
	SAL.pNMNKR	Q4	495	91	1.26 (0.82-1.94)	0.28	487	90	1.29 (0.84-1.98)	0.24	157	7	1.51 (0.37-6.23)	0.56	470	90	1.32 (0.86-2.03)	0.21	495	91	1.28 (0.84-1.97)	0.25
	SAL.pNMNKR	per SD	1914	343	1.12 (0.97-1.29)	0.13	1882	332	1.14 (0.99-1.32)	0.07	678	35	1.22 (0.44-3.41)	0.7	1823	323	1.15 (0.99-1.33)	0.06	1914	343	1.14 (0.99-1.32)	0.08
	SAL.NBR	Q1	493	81	ref	-	485	79	ref	-	179	7	ref	-	472	75	ref	-	493	81	ref	-
	SAL.NBR	Q2	484	81	0.83 (0.54-1.29)	0.41	474	77	0.84 (0.54-1.31)	0.45	194	8	0.87 (0.18-4.21)	0.86	465	76	0.83 (0.53-1.30)	0.42	484	81	0.87 (0.56-1.34)	0.52
	SAL.NBR	Q3	462	92	1.21 (0.80-1.85)	0.37	455	88	1.20 (0.78-1.84)	0.41	167	15	2.19 (0.23-20.94)	0.5	437	85	1.23 (0.79-1.91)	0.35	462	92	1.25 (0.82-1.91)	0.31
	SAL.NBR	Q4	475	89	1.11 (0.55-2.25)	0.77	468	88	1.08 (0.49-2.38)	0.84	138	5	5.51 (1.25-24.21)	0.02	449	87	1.13 (0.52-2.43)	0.76	475	89	1.11 (0.52-2.38)	0.78
	SAL.NBR	per SD	1914	343	1.15 (0.87-1.54)	0.32	1882	332	1.14 (0.82-1.58)	0.44	678	35	2.00 (0.92-4.32)	0.08	1823	323	1.16 (0.84-1.61)	0.38	1914	343	1.15 (0.85-1.56)	0.35
	SAL.BMR	Q1	479	86	ref	-	472	85	ref	-	149	9	ref	-	449	84	ref	-	479	86	ref	-
	SAL.BMR	Q2	463	99	1.05 (0.54-2.04)	0.88	456	98	1.12 (0.56-2.24)	0.74	154	10	0.33 (0.01-13.93)	0.56	441	94	1.06 (0.57-1.98)	0.85	463	99	1.07 (0.57-1.99)	0.84
	SAL.BMR	Q3	480	84	0.98 (0.65-1.50)	0.93	472	78	0.95 (0.61-1.46)	0.8	187	13	0.49 (0.12-1.95)	0.31	461	76	0.93 (0.60-1.43)	0.73	480	84	0.99 (0.65-1.50)	0.95
	SAL.BMR	Q4	492	74	0.81 (0.51-1.29)	0.38	482	71	0.83 (0.48-1.43)	0.5	188	3	0.07 (0.01-0.41)	< 0.01	472	69	0.79 (0.49-1.30)	0.36	492	74	0.82 (0.52-1.29)	0.38
	SAL.BMR	per SD	1914	343	0.94 (0.77-1.16)	0.58	1882	332	0.95 (0.75-1.19)	0.65	678	35	0.14 (0.01-2.41)	0.17	1823	323	0.93 (0.75-1.17)	0.55	1914	343	0.95 (0.75-1.19)	0.63
	SAL.sNMBR	Q1	492	79	ref	-	484	77	ref	-	177	7	ref	-	473	73	ref	-	492	79	ref	-
	SAL.sNMBR	Q2	485	81	0.88 (0.55-1.40)	0.58	476	77	0.89 (0.56-1.42)	0.62	201	8	0.63 (0.14-2.84)	0.55	464	76	0.89 (0.55-1.44)	0.63	485	81	0.90 (0.52-1.56)	0.7
	SAL.sNMBR	Q3	461	92	1.19 (0.78-1.83)	0.42	454	88	1.18 (0.77-1.82)	0.45	159	13	1.44 (0.14-15.18)	0.76	437	85	1.21 (0.78-1.89)	0.39	461	92	1.23 (0.80-1.89)	0.34
	SAL.sNMBR	Q4	476	91	1.16 (0.55-2.42)	0.7	468	90	1.13 (0.50-2.55)	0.77	141	7	5.42 (1.20-24.55)	0.03	449	89	1.18 (0.53-2.64)	0.68	476	91	1.17 (0.53-2.58)	0.7
	SAL.sNMBR	per SD	1914	343	1.15 (0.87-1.52)	0.34	1882	332	1.13 (0.82-1.56)	0.46	678	35	2.24 (1.20-4.17)	0.01	1823	323	1.15 (0.84-1.58)	0.39	1914	343	1.14 (0.85-1.54)	0.37
	SAL.pNMBR	Q1	490	79	ref	-	480	76	ref	-	185	6	ref	-	471	74	ref	-	490	79	ref	-
	SAL.pNMBR	Q2	485	76	0.92 (0.59-1.43)	0.71	476	70	0.87 (0.55-1.37)	0.54	188	9	1.05 (0.19-5.67)	0.95	462	66	0.85 (0.54-1.35)	0.49	485	76	0.91 (0.58-1.43)	0.69
	SAL.pNMBR	Q3	464	99	1.10 (0.71-1.70)	0.68	458	98	1.13 (0.73-1.75)	0.57	159	13	0.65 (0.08-5.36)	0.69	442	96	1.15 (0.74-1.78)	0.54	464	99	1.14 (0.73-1.76)	0.56
	SAL.pNMBR	Q4	475	89	1.27 (0.82-1.96)	0.28	468	88	1.27 (0.81-1.97)	0.3	146	7	2.71 (0.53-13.85)	0.23	448	87	1.30 (0.83-2.04)	0.24	475	89	1.28 (0.83-1.97)	0.27
	SAL.pNMBR	per SD	1914	343	1.15 (0.92-1.43)	0.22	1882	332	1.14 (0.88-1.48)	0.33	678	35	2.57 (1.41-4.68)	< 0.01	1823	323	1.16 (0.90-1.49)	0.25	1914	343	1.14 (0.91-1.44)	0.25
	SAL.NCD4TR	Q1	485	71	ref	-	479	70	ref	-	184	10	ref	-	469	68	ref	-	485	71	ref	-
	SAL.NCD4TR	Q2	475	85	1.31 (0.71-2.43)	0.39	467	81	1.28 (0.69-2.39)	0.43	185	14	2.14 (0.60-7.62)	0.24	448	79	1.31 (0.65-2.63)	0.45	475	85	1.31 (0.67-2.56)	0.43
	SAL.NCD4TR	Q3	501	93	1.14 (0.74-1.76)	0.57	493	91	1.12 (0.72-1.74)	0.62	181	2	0.07 (0.00-1.18)	0.07	475	87	1.13 (0.73-1.75)	0.59	501	93	1.16 (0.75-1.80)	0.5
	SAL.NCD4TR	Q4	453	94	1.63 (1.06-2.49)	0.03	443	90	1.54 (1.00-2.36)	0.05	128	9	4.04 (0.99-16.43)	0.05	431	89	1.58 (1.02-2.43)	0.04	453	94	1.67 (1.09-2.57)	0.02
	SAL.NCD4TR	per SD	1914	343	1.15 (1.00-1.34)	0.06	1882	332	1.15 (0.98-1.34)	0.08	678	35	1.52 (0.80-2.90)	0.21	1823	323	1.15 (0.99-1.34)	0.08	1914	343	1.17 (1.00-1.36)	0.04
	SAL.CD4TMR	Q1	468	98	ref	-	458	94	ref	-	137	8	ref	-	446	93	ref	-	468	98	ref	-
	SAL.CD4TMR	Q2	476	88	0.79 (0.44-1.42)	0.43	466	87	0.84 (0.49-1.43)	0.52	179	11	0.75 (0.17-3.33)	0.71	442	78	0.84 (0.42-1.71)	0.64	476	88	0.80 (0.47-1.36)	0.41
	SAL.CD4TMR	Q3	478	91	0.99 (0.65-1.49)	0.96	471	87	1.00 (0.66-1.52)	0.99	165	7	0.39 (0.07-2.17)	0.28	457	88	1.05 (0.68-1.61)	0.83	478	91	0.93 (0.60-1.42)	0.72
	SAL.CD4TMR	Q4	492	66	0.76 (0.47-1.21)	0.24	487	64	0.79 (0.49-1.27)	0.33	197	9	1.73 (0.56-5.36)	0.34	478	64	0.79 (0.49-1.27)	0.33	492	66	0.74 (0.46-1.19)	0.21
	SAL.CD4TMR	per SD	1914	343	0.94 (0.79-1.10)	0.43	1882	332	0.94 (0.79-1.10)	0.43	678	35	0.54 (0.08-3.67)	0.53	1823	323	0.94 (0.80-1.11)	0.45	1914	343	0.93 (0.78-1.10)	0.39
	SAL.sNMCD4TR	Q1	484	66	ref	-	479	65	ref	-	187	10	ref	-	471	65	ref	-	484	66	ref	-
	SAL.sNMCD4TR	Q2	477	94	1.42 (0.71-2.81)	0.32	467	90	1.39 (0.69-2.77)	0.36	183	14	3.30 (0.92-11.80)	0.07	448	86	1.39 (0.66-2.90)	0.38	477	94	1.41 (0.69-2.90)	0.35
	SAL.sNMCD4TR	Q3	502	93	1.20 (0.77-1.86)	0.42	495	91	1.18 (0.76-1.84)	0.47	179	2	0.05 (0.00-0.70)	0.03	475	87	1.17 (0.75-1.83)	0.48	502	93	1.22 (0.75-1.97)	0.42
	SAL.sNMCD4TR	Q4	451	90	1.56 (1.01-2.41)	0.05	441	86	1.47 (0.95-2.28)	0.09	129	9	4.29 (0.94-19.63)	0.06	429	85	1.48 (0.96-2.30)	0.08	451	90	1.59 (1.03-2.46)	0.04
	SAL.sNMCD4TR	per SD	1914	343	1.15 (0.99-1.33)	0.07	1882	332	1.14 (0.98-1.33)	0.1	678	35	1.53 (0.80-2.93)	0.2	1823	323	1.14 (0.98-1.33)	0.09	1914	343	1.16 (1.00-1.35)	0.06
	SAL.pNMCD4TR	Q1	488	69	ref	-	484	67	ref	-	201	11	ref	-	476	67	ref	-	488	69	ref	-
	SAL.pNMCD4TR	Q2	480	86	1.25 (0.80-1.96)	0.33	474	84	1.26 (0.80-1.97)	0.32	160	7	0.12 (0.02-0.75)	0.02	456	83	1.30 (0.83-2.05)	0.26	480	86	1.23 (0.78-1.94)	0.38
	SAL.pNMCD4TR	Q3	480	88	1.02 (0.65-1.60)	0.95	469	85	1.03 (0.66-1.63)	0.88	185	9	0.16 (0.02-1.30)	0.09	447	78	1.01 (0.64-1.59)	0.98	480	88	1.05 (0.67-1.65)	0.83
	SAL.pNMCD4TR	Q4	466	100	1.40 (0.88-2.22)	0.16	455	96	1.36 (0.86-2.17)	0.19	132	8	0.62 (0.19-2.06)	0.44	444	95	1.36 (0.86-2.16)	0.19	466	100	1.44 (0.90-2.31)	0.13
	SAL.pNMCD4TR	per SD	1914	343	1.12 (0.96-1.31)	0.16	1882	332	1.12 (0.96-1.31)	0.16	678	35	1.61 (0.72-3.58)	0.24	1823	323	1.12 (0.95-1.31)	0.17	1914	343	1.14 (0.97-1.34)	0.12
	SAL.NCD8TR	Q1	467	83	ref	-	459	80	ref	-	162	11	ref	-	438	71	ref	-	467	83	ref	-
	SAL.NCD8TR	Q2	481	74	1.17 (0.75-1.82)	0.49	474	71	1.21 (0.77-1.89)	0.4	179	7	0.22 (0.05-1.05)	0.06	463	73	1.32 (0.83-2.08)	0.24	481	74	1.25 (0.79-1.99)	0.34
	SAL.NCD8TR	Q3	481	88	1.37 (0.89-2.10)	0.15	473	84	1.44 (0.93-2.21)	0.1	170	7	1.00 (0.27-3.67)	1	464	84	1.55 (0.99-2.42)	0.06	481	88	1.43 (0.92-2.23)	0.11
	SAL.NCD8TR	Q4	485	98	1.69 (1.12-2.54)	0.01	476	97	1.84 (1.22-2.76)	< 0.01	167	10	2.11 (0.40-10.96)	0.38	458	95	1.97 (1.29-3.01)	< 0.01	485	98	1.77 (1.17-2.68)	0.01
	SAL.NCD8TR	per SD	1914	343	1.19 (1.04-1.37)	0.01	1882	332	1.23 (1.08-1.42)	< 0.01	678	35	1.44 (0.82-2.51)	0.2	1823	323	1.25 (1.09-1.43)	< 0.01	1914	343	1.21 (1.06-1.39)	< 0.01
	SAL.CD8TMR	Q1	481	94	ref	-	471	93	ref	-	165	12	ref	-	455	91	ref	-	481	94	ref	-
	SAL.CD8TMR	Q2	485	87	0.76 (0.47-1.25)	0.28	478	83	0.71 (0.46-1.10)	0.13	170	8	0.23 (0.01-7.49)	0.41	464	83	0.72 (0.47-1.10)	0.13	485	87	0.74 (0.45-1.22)	0.24
	SAL.CD8TMR	Q3	487	86	0.81 (0.54-1.21)	0.3	481	84	0.77 (0.51-1.16)	0.21	184	7	0.12 (0.01-0.92)	0.04	469	82	0.77 (0.51-1.18)	0.23	487	86	0.80 (0.54-1.20)	0.29
	SAL.CD8TMR	Q4	461	76	0.68 (0.44-1.05)	0.08	452	72	0.63 (0.41-0.98)	0.04	159	8	0.54 (0.15-1.93)	0.34	435	67	0.60 (0.38-0.95)	0.03	461	76	0.65 (0.42-1.00)	0.05
	SAL.CD8TMR	per SD	1914	343	0.91 (0.77-1.06)	0.21	1882	332	0.87 (0.74-1.02)	0.09	678	35	0.99 (0.56-1.74)	0.97	1823	323	0.86 (0.73-1.01)	0.07	1914	343	0.89 (0.76-1.04)	0.15
	SAL.sNMCD8TR	Q1	471	85	ref	-	463	82	ref	-	160	11	ref	-	440	73	ref	-	471	85	ref	-
	SAL.sNMCD8TR	Q2	479	76	1.19 (0.76-1.86)	0.44	472	73	1.25 (0.79-1.96)	0.34	186	8	0.50 (0.12-2.17)	0.36	464	75	1.33 (0.84-2.11)	0.22	479	76	1.29 (0.81-2.04)	0.28
	SAL.sNMCD8TR	Q3	480	83	1.26 (0.81-1.95)	0.31	472	79	1.30 (0.84-2.03)	0.24	167	5	0.48 (0.06-3.77)	0.49	462	79	1.40 (0.89-2.22)	0.15	480	83	1.33 (0.85-2.08)	0.21
	SAL.sNMCD8TR	Q4	484	99	1.65 (1.09-2.49)	0.02	475	98	1.79 (1.19-2.70)	0.01	165	11	2.25 (0.26-19.75)	0.46	457	96	1.90 (1.24-2.92)	< 0.01	484	99	1.74 (1.15-2.62)	0.01
	SAL.sNMCD8TR	per SD	1914	343	1.19 (1.03-1.36)	0.02	1882	332	1.23 (1.07-1.41)	< 0.01	678	35	1.49 (0.86-2.57)	0.16	1823	323	1.24 (1.08-1.43)	< 0.01	1914	343	1.21 (1.05-1.38)	0.01
	SAL.pNMCD8TR	Q1	470	74	ref	-	461	70	ref	-	167	9	ref	-	443	63	ref	-	470	74	ref	-
	SAL.pNMCD8TR	Q2	481	81	1.31 (0.84-2.04)	0.24	476	79	1.38 (0.88-2.17)	0.16	182	9	0.40 (0.09-1.90)	0.25	465	79	1.43 (0.83-2.46)	0.2	481	81	1.36 (0.86-2.15)	0.18
	SAL.pNMCD8TR	Q3	480	97	1.44 (0.93-2.23)	0.1	472	93	1.51 (0.97-2.34)	0.07	170	9	0.50 (0.11-2.25)	0.37	458	93	1.62 (1.03-2.56)	0.04	480	97	1.47 (0.95-2.29)	0.08
	SAL.pNMCD8TR	Q4	483	91	1.60 (1.04-2.46)	0.03	473	90	1.76 (1.14-2.70)	0.01	159	8	1.58 (0.29-8.70)	0.6	457	88	1.81 (1.09-3.01)	0.02	483	91	1.69 (1.10-2.60)	0.02
	SAL.pNMCD8TR	per SD	1914	343	1.16 (1.01-1.33)	0.04	1882	332	1.20 (1.04-1.38)	0.01	678	35	1.82 (0.99-3.33)	0.05	1823	323	1.21 (1.05-1.39)	0.01	1914	343	1.17 (1.02-1.34)	0.02
	HOU.NLR	Q1	906	156	ref	-	890	154	ref	-	298	13	ref	-	869	151	ref	-	906	156	ref	-
	HOU.NLR	Q2	883	140	1.02 (0.76-1.38)	0.87	860	129	1.00 (0.72-1.39)	1	333	14	0.00 (0.00-302302385496.78)	0.33	834	125	0.95 (0.70-1.29)	0.73	883	140	1.04 (0.77-1.40)	0.8
	HOU.NLR	Q3	896	167	1.17 (0.84-1.63)	0.36	886	163	1.18 (0.86-1.64)	0.31	309	15	18.75 (0.08-4657.80)	0.3	867	160	1.14 (0.82-1.59)	0.44	896	167	1.18 (0.86-1.62)	0.31
	HOU.NLR	Q4	892	191	1.43 (1.00-2.05)	0.05	867	188	1.44 (1.00-2.06)	0.05	244	8	0.00 (0.00-6594938.06)	0.33	844	184	1.40 (0.98-2.01)	0.07	892	191	1.46 (1.00-2.13)	0.05
	HOU.NLR	per SD	3577	654	1.15 (0.97-1.37)	0.1	3503	634	1.15 (0.97-1.37)	0.1	1184	50	0.00 (0.00-22454.60)	0.32	3414	620	1.16 (0.97-1.38)	0.1	3577	654	1.17 (0.98-1.39)	0.09
	HOU.LMR	Q1	889	165	ref	-	863	162	ref	-	255	12	ref	-	838	159	ref	-	889	165	ref	-
	HOU.LMR	Q2	889	186	0.97 (0.68-1.37)	0.84	872	182	0.99 (0.69-1.43)	0.97	306	16	42502115.44 (0.00-45736277423682699264.00)	0.21	850	177	0.96 (0.68-1.37)	0.83	889	186	0.96 (0.67-1.39)	0.84
	HOU.LMR	Q3	899	169	0.93 (0.61-1.42)	0.73	877	160	0.90 (0.61-1.34)	0.61	281	11	0.00 (0.00-1260660.86)	0.39	856	156	0.90 (0.59-1.38)	0.63	899	169	0.92 (0.59-1.42)	0.69
	HOU.LMR	Q4	900	134	0.78 (0.48-1.27)	0.32	891	130	0.78 (0.48-1.26)	0.3	342	11	0.75 (0.10-5.80)	0.78	870	128	0.76 (0.47-1.23)	0.27	900	134	0.76 (0.46-1.25)	0.28
	HOU.LMR	per SD	3577	654	0.87 (0.74-1.03)	0.1	3503	634	0.87 (0.74-1.02)	0.08	1184	50	0.00 (0.00-6204.11)	0.3	3414	620	0.86 (0.74-1.01)	0.06	3577	654	0.86 (0.73-1.02)	0.08
	HOU.sNMLR	Q1	896	155	ref	-	880	153	ref	-	306	12	ref	-	860	150	ref	-	896	155	ref	-
	HOU.sNMLR	Q2	896	135	0.94 (0.70-1.26)	0.67	874	124	0.90 (0.65-1.24)	0.51	326	15	0.00 (0.00-5558484.05)	0.38	847	120	0.85 (0.63-1.16)	0.31	896	135	0.96 (0.71-1.30)	0.79
	HOU.sNMLR	Q3	897	176	1.21 (0.91-1.62)	0.2	886	172	1.23 (0.92-1.65)	0.17	308	15	147.46 (0.06-348968.74)	0.21	866	169	1.18 (0.88-1.58)	0.27	897	176	1.23 (0.92-1.65)	0.16
	HOU.sNMLR	Q4	888	188	1.35 (0.87-2.10)	0.18	863	185	1.34 (0.87-2.07)	0.18	244	8	0.00 (0.00-31094417920.96)	0.33	841	181	1.32 (0.85-2.05)	0.22	888	188	1.39 (0.88-2.20)	0.16
	HOU.sNMLR	per SD	3577	654	1.15 (0.97-1.37)	0.1	3503	634	1.15 (0.97-1.37)	0.11	1184	50	0.00 (0.00-379872.67)	0.32	3414	620	1.16 (0.97-1.38)	0.1	3577	654	1.17 (0.98-1.39)	0.09
	HOU.pNMLR	Q1	901	135	ref	-	892	131	ref	-	346	12	ref	-	871	130	ref	-	901	135	ref	-
	HOU.pNMLR	Q2	901	169	1.19 (0.88-1.62)	0.25	878	160	1.18 (0.87-1.60)	0.29	284	13	0.36 (0.07-1.71)	0.2	851	153	1.16 (0.85-1.59)	0.33	901	169	1.20 (0.89-1.63)	0.24
	HOU.pNMLR	Q3	882	170	1.24 (0.81-1.89)	0.33	866	166	1.27 (0.83-1.95)	0.27	303	14	62091787679.48 (0.00-2120158042717724554282202086842800.00)	0.35	849	165	1.26 (0.83-1.90)	0.27	882	170	1.27 (0.86-1.87)	0.23
	HOU.pNMLR	Q4	893	180	1.40 (0.91-2.15)	0.12	867	177	1.41 (0.92-2.16)	0.11	251	11	57.61 (0.00-1104989.14)	0.42	843	172	1.39 (0.94-2.07)	0.1	893	180	1.43 (0.93-2.21)	0.11
	HOU.pNMLR	per SD	3577	654	1.14 (0.96-1.35)	0.13	3503	634	1.15 (0.97-1.35)	0.11	1184	50	0.01 (0.00-164.30)	0.33	3414	620	1.15 (0.98-1.36)	0.1	3577	654	1.15 (0.97-1.38)	0.11
	HOU.NNKR	Q1	893	160	ref	-	874	156	ref	-	282	15	ref	-	843	149	ref	-	893	160	ref	-
	HOU.NNKR	Q2	871	147	1.09 (0.82-1.46)	0.54	853	139	1.05 (0.79-1.41)	0.72	302	9	15707.62 (0.00-43988219022550.58)	0.38	828	135	1.04 (0.77-1.40)	0.79	871	147	1.08 (0.81-1.44)	0.61
	HOU.NNKR	Q3	916	183	1.35 (0.98-1.87)	0.07	902	176	1.34 (0.94-1.92)	0.11	309	14	54912.92 (0.00-372617968662924.50)	0.34	883	176	1.33 (0.90-1.96)	0.15	916	183	1.35 (0.97-1.88)	0.08
	HOU.NNKR	Q4	897	164	1.26 (0.85-1.85)	0.25	874	163	1.28 (0.88-1.86)	0.2	291	12	0.02 (0.00-586.56)	0.45	860	160	1.27 (0.90-1.80)	0.18	897	164	1.28 (0.86-1.91)	0.23
	HOU.NNKR	per SD	3577	654	1.08 (0.90-1.28)	0.41	3503	634	1.09 (0.92-1.29)	0.34	1184	50	0.01 (0.00-23.88)	0.24	3414	620	1.09 (0.93-1.27)	0.31	3577	654	1.09 (0.91-1.31)	0.34
	HOU.NKMR	Q1	916	172	ref	-	893	170	ref	-	295	10	ref	-	873	168	ref	-	916	172	ref	-
	HOU.NKMR	Q2	876	160	1.00 (0.74-1.34)	0.99	859	156	0.99 (0.73-1.32)	0.93	297	19	5.91 (0.03-1221.93)	0.51	846	155	0.96 (0.71-1.29)	0.78	876	160	0.99 (0.74-1.32)	0.93
	HOU.NKMR	Q3	894	170	0.83 (0.53-1.29)	0.4	876	164	0.81 (0.54-1.22)	0.32	309	10	0.50 (0.07-3.36)	0.48	849	158	0.78 (0.50-1.23)	0.28	894	170	0.80 (0.50-1.28)	0.35
	HOU.NKMR	Q4	891	152	0.75 (0.46-1.21)	0.24	875	144	0.72 (0.46-1.14)	0.16	283	11	0.01 (0.00-32.11)	0.25	846	139	0.71 (0.46-1.09)	0.12	891	152	0.73 (0.44-1.19)	0.21
	HOU.NKMR	per SD	3577	654	0.89 (0.75-1.06)	0.18	3503	634	0.88 (0.74-1.04)	0.14	1184	50	2652.17 (0.00-13305876284.75)	0.32	3414	620	0.88 (0.75-1.04)	0.13	3577	654	0.87 (0.73-1.05)	0.15
	HOU.sNMNKR	Q1	891	154	ref	-	873	150	ref	-	285	14	ref	-	845	143	ref	-	891	154	ref	-
	HOU.sNMNKR	Q2	874	158	1.23 (0.93-1.64)	0.15	854	149	1.19 (0.89-1.59)	0.24	298	10	757050.54 (0.00-1771222956733296128.00)	0.35	827	145	1.19 (0.88-1.59)	0.26	874	158	1.22 (0.91-1.62)	0.18
	HOU.sNMNKR	Q3	909	176	1.42 (1.08-1.89)	0.01	894	170	1.42 (1.05-1.94)	0.02	307	14	3070046.56 (0.00-34841765114164068352.00)	0.33	875	170	1.41 (1.01-1.96)	0.04	909	176	1.42 (1.07-1.89)	0.01
	HOU.sNMNKR	Q4	903	166	1.31 (0.89-1.94)	0.17	882	165	1.33 (0.92-1.93)	0.13	294	12	2.69 (0.60-12.09)	0.2	867	162	1.34 (0.95-1.88)	0.1	903	166	1.34 (0.90-1.99)	0.15
	HOU.sNMNKR	per SD	3577	654	1.08 (0.90-1.29)	0.4	3503	634	1.09 (0.92-1.30)	0.33	1184	50	0.03 (0.00-10.66)	0.25	3414	620	1.09 (0.93-1.28)	0.31	3577	654	1.09 (0.91-1.32)	0.33
	HOU.pNMNKR	Q1	884	149	ref	-	870	145	ref	-	284	12	ref	-	842	141	ref	-	884	149	ref	-
	HOU.pNMNKR	Q2	906	169	1.02 (0.77-1.37)	0.87	884	159	1.00 (0.75-1.35)	0.97	314	10	214.86 (0.00-35589135.54)	0.38	859	152	0.97 (0.72-1.31)	0.84	906	169	1.02 (0.76-1.36)	0.9
	HOU.pNMNKR	Q3	876	167	1.31 (0.95-1.81)	0.1	863	164	1.33 (0.98-1.80)	0.06	297	17	0.01 (0.00-89.56)	0.32	845	163	1.31 (0.97-1.77)	0.08	876	167	1.33 (0.97-1.84)	0.08
	HOU.pNMNKR	Q4	911	169	1.21 (0.80-1.85)	0.37	886	166	1.22 (0.85-1.75)	0.28	289	11	0.00 (0.00-3188.65)	0.34	868	164	1.23 (0.86-1.76)	0.26	911	169	1.25 (0.81-1.95)	0.31
	HOU.pNMNKR	per SD	3577	654	1.10 (0.91-1.33)	0.32	3503	634	1.11 (0.93-1.33)	0.25	1184	50	0.67 (0.22-2.04)	0.48	3414	620	1.11 (0.94-1.33)	0.23	3577	654	1.12 (0.92-1.36)	0.26
	HOU.NBR	Q1	921	162	ref	-	907	160	ref	-	320	13	ref	-	883	154	ref	-	921	162	ref	-
	HOU.NBR	Q2	890	149	0.94 (0.64-1.38)	0.76	868	141	0.91 (0.61-1.36)	0.64	324	14	0.00 (0.00-3088836312.49)	0.31	861	144	0.90 (0.59-1.37)	0.62	890	149	0.94 (0.63-1.42)	0.78
	HOU.NBR	Q3	886	169	1.12 (0.85-1.49)	0.42	869	164	1.08 (0.81-1.44)	0.58	282	10	0.00 (0.00-730879525807845.38)	0.3	840	153	1.05 (0.78-1.40)	0.75	886	169	1.13 (0.85-1.50)	0.41
	HOU.NBR	Q4	880	174	1.26 (0.94-1.68)	0.12	859	169	1.24 (0.93-1.66)	0.15	258	13	0.00 (0.00-10453039913.70)	0.32	830	169	1.26 (0.92-1.71)	0.14	880	174	1.26 (0.94-1.68)	0.12
	HOU.NBR	per SD	3577	654	1.11 (1.00-1.23)	0.04	3503	634	1.10 (1.00-1.22)	0.06	1184	50	0.00 (0.00-868.61)	0.33	3414	620	1.11 (1.00-1.23)	0.05	3577	654	1.10 (1.00-1.22)	0.06
	HOU.BMR	Q1	879	167	ref	-	855	162	ref	-	264	17	ref	-	825	161	ref	-	879	167	ref	-
	HOU.BMR	Q2	903	191	0.99 (0.75-1.29)	0.92	884	186	0.97 (0.74-1.27)	0.83	264	10	0.00 (0.00-435676608499473055764.00)	0.39	855	175	0.93 (0.70-1.23)	0.6	903	191	1.02 (0.77-1.34)	0.9
	HOU.BMR	Q3	888	152	0.78 (0.58-1.05)	0.1	874	147	0.77 (0.57-1.04)	0.09	330	10	0.00 (0.00-2250656696510390206404.00)	0.37	860	147	0.77 (0.57-1.04)	0.09	888	152	0.79 (0.59-1.07)	0.12
	HOU.BMR	Q4	907	144	0.78 (0.58-1.05)	0.1	890	139	0.78 (0.58-1.05)	0.11	326	13	0.00 (0.00-233046.65)	0.34	874	137	0.76 (0.56-1.03)	0.08	907	144	0.78 (0.58-1.06)	0.11
	HOU.BMR	per SD	3577	654	0.93 (0.84-1.04)	0.21	3503	634	0.93 (0.84-1.04)	0.22	1184	50	6.52 (0.02-2398.97)	0.53	3414	620	0.94 (0.84-1.04)	0.24	3577	654	0.93 (0.84-1.04)	0.2
	HOU.sNMBR	Q1	916	163	ref	-	902	160	ref	-	320	13	ref	-	879	154	ref	-	916	163	ref	-
	HOU.sNMBR	Q2	902	147	0.89 (0.64-1.25)	0.5	879	139	0.88 (0.64-1.21)	0.43	325	11	0.00 (0.00-9358863896.73)	0.31	872	142	0.87 (0.61-1.22)	0.41	902	147	0.88 (0.62-1.27)	0.5
	HOU.sNMBR	Q3	880	169	1.12 (0.84-1.48)	0.44	864	165	1.09 (0.82-1.45)	0.56	281	13	0.00 (0.00-655598166251410.00)	0.31	834	154	1.06 (0.79-1.41)	0.72	880	169	1.13 (0.84-1.50)	0.42
	HOU.sNMBR	Q4	879	175	1.26 (0.95-1.68)	0.11	858	170	1.25 (0.93-1.67)	0.13	258	13	0.00 (0.00-351191776655.40)	0.32	829	170	1.27 (0.94-1.72)	0.12	879	175	1.25 (0.94-1.67)	0.13
	HOU.sNMBR	per SD	3577	654	1.11 (1.00-1.22)	0.05	3503	634	1.10 (0.99-1.22)	0.07	1184	50	0.00 (0.00-934.86)	0.33	3414	620	1.11 (1.00-1.23)	0.06	3577	654	1.10 (0.99-1.22)	0.07
	HOU.pNMBR	Q1	909	145	ref	-	892	140	ref	-	330	15	ref	-	880	139	ref	-	909	145	ref	-
	HOU.pNMBR	Q2	897	157	1.05 (0.78-1.42)	0.74	879	152	1.07 (0.79-1.45)	0.66	337	11	30348331.53 (0.00-40646729662879403868860.00)	0.33	860	149	1.06 (0.77-1.44)	0.73	897	157	1.05 (0.78-1.42)	0.74
	HOU.pNMBR	Q3	893	180	1.23 (0.92-1.63)	0.16	879	175	1.20 (0.89-1.60)	0.23	251	7	0.00 (0.00-568546590020210.12)	0.28	848	165	1.16 (0.87-1.56)	0.32	893	180	1.26 (0.94-1.68)	0.12
	HOU.pNMBR	Q4	878	172	1.31 (0.97-1.76)	0.08	853	167	1.31 (0.97-1.77)	0.08	266	17	56048.67 (0.00-184565453055272.12)	0.33	826	167	1.34 (0.99-1.81)	0.06	878	172	1.30 (0.96-1.75)	0.09
	HOU.pNMBR	per SD	3577	654	1.11 (1.01-1.23)	0.03	3503	634	1.11 (1.00-1.23)	0.04	1184	50	1.35 (0.62-2.91)	0.45	3414	620	1.12 (1.01-1.24)	0.04	3577	654	1.11 (1.00-1.23)	0.04
	HOU.NCD4TR	Q1	910	142	ref	-	897	139	ref	-	326	13	ref	-	878	137	ref	-	910	142	ref	-
	HOU.NCD4TR	Q2	904	190	1.64 (1.20-2.24)	< 0.01	886	183	1.59 (1.15-2.19)	0.01	313	19	0.00 (0.00-3557136.42)	0.33	848	174	1.59 (1.15-2.20)	< 0.01	904	190	1.66 (1.23-2.24)	< 0.01
	HOU.NCD4TR	Q3	894	147	1.08 (0.80-1.47)	0.61	878	143	1.08 (0.80-1.48)	0.61	299	8	0.00 (0.00-245647899384079616.00)	0.29	867	142	1.05 (0.77-1.44)	0.74	894	147	1.10 (0.81-1.49)	0.55
	HOU.NCD4TR	Q4	869	175	1.53 (1.15-2.04)	< 0.01	842	169	1.50 (1.12-2.00)	0.01	246	10	0.00 (0.00-100203747930.59)	0.33	821	167	1.50 (1.12-2.00)	0.01	869	175	1.57 (1.18-2.09)	< 0.01
	HOU.NCD4TR	per SD	3577	654	1.13 (1.03-1.25)	0.01	3503	634	1.14 (1.04-1.26)	0.01	1184	50	0.00 (0.00-227345.97)	0.33	3414	620	1.13 (1.03-1.25)	0.01	3577	654	1.15 (1.04-1.27)	0.01
	HOU.CD4TMR	Q1	876	166	ref	-	851	163	ref	-	249	13	ref	-	830	158	ref	-	876	166	ref	-
	HOU.CD4TMR	Q2	904	191	1.14 (0.87-1.51)	0.34	879	182	1.11 (0.84-1.48)	0.45	311	17	39927131177051432.00 (0.00-10733292883608350592840802802464462662802046442482.00)	0.32	856	181	1.15 (0.87-1.52)	0.34	904	191	1.15 (0.87-1.52)	0.33
	HOU.CD4TMR	Q3	887	164	1.00 (0.75-1.34)	0.97	874	162	1.00 (0.75-1.33)	0.98	275	8	0.00 (0.00-16553.33)	0.38	845	155	1.02 (0.76-1.37)	0.89	887	164	0.99 (0.74-1.32)	0.92
	HOU.CD4TMR	Q4	910	133	0.80 (0.59-1.09)	0.16	899	127	0.78 (0.57-1.07)	0.13	349	12	1.77 (0.54-5.79)	0.35	883	126	0.78 (0.57-1.06)	0.11	910	133	0.78 (0.57-1.06)	0.11
	HOU.CD4TMR	per SD	3577	654	0.89 (0.79-1.00)	0.06	3503	634	0.88 (0.78-1.00)	0.05	1184	50	0.00 (0.00-241.28)	0.29	3414	620	0.88 (0.79-0.98)	0.02	3577	654	0.88 (0.78-0.99)	0.03
	HOU.sNMCD4TR	Q1	911	133	ref	-	899	130	ref	-	329	12	ref	-	885	130	ref	-	911	133	ref	-
	HOU.sNMCD4TR	Q2	904	195	1.69 (1.03-2.76)	0.04	885	188	1.65 (1.00-2.72)	0.05	318	19	0.00 (0.00-301762351275154.12)	0.33	844	178	1.68 (1.02-2.77)	0.04	904	195	1.70 (1.05-2.75)	0.03
	HOU.sNMCD4TR	Q3	884	151	1.23 (0.90-1.67)	0.19	868	147	1.22 (0.87-1.70)	0.24	289	9	0.00 (0.00-1926530418960975104.00)	0.29	854	145	1.19 (0.87-1.62)	0.27	884	151	1.25 (0.92-1.70)	0.15
	HOU.sNMCD4TR	Q4	878	175	1.59 (1.16-2.19)	< 0.01	851	169	1.56 (1.12-2.18)	0.01	248	10	0.00 (0.00-15447214.71)	0.34	831	167	1.57 (1.17-2.11)	< 0.01	878	175	1.63 (1.19-2.24)	< 0.01
	HOU.sNMCD4TR	per SD	3577	654	1.13 (1.03-1.25)	0.01	3503	634	1.14 (1.03-1.26)	0.01	1184	50	0.00 (0.00-385692.46)	0.33	3414	620	1.13 (1.02-1.25)	0.02	3577	654	1.14 (1.04-1.26)	0.01
	HOU.pNMCD4TR	Q1	906	133	ref	-	896	128	ref	-	352	11	ref	-	881	126	ref	-	906	133	ref	-
	HOU.pNMCD4TR	Q2	898	173	1.30 (0.91-1.84)	0.14	886	170	1.31 (0.90-1.90)	0.16	294	11	5054191612214049792.00 (0.00-157405078520645491360600000228424466204482260664280206208.00)	0.33	851	164	1.39 (1.01-1.91)	0.05	898	173	1.33 (0.92-1.90)	0.13
	HOU.pNMCD4TR	Q3	892	170	1.29 (0.84-1.99)	0.24	865	161	1.31 (0.82-2.08)	0.26	284	17	802693662.70 (0.00-279693644830422171924044000.00)	0.32	847	160	1.32 (0.88-1.98)	0.18	892	170	1.35 (0.89-2.05)	0.16
	HOU.pNMCD4TR	Q4	881	178	1.37 (0.82-2.29)	0.23	856	175	1.40 (0.82-2.41)	0.22	254	11	1143.28 (0.00-2967359875.88)	0.35	835	170	1.40 (0.85-2.28)	0.18	881	178	1.41 (0.85-2.35)	0.18
	HOU.pNMCD4TR	per SD	3577	654	1.12 (1.01-1.23)	0.03	3503	634	1.13 (1.02-1.24)	0.02	1184	50	0.01 (0.00-145.67)	0.34	3414	620	1.11 (1.01-1.23)	0.03	3577	654	1.13 (1.02-1.24)	0.02
	HOU.NCD8TR	Q1	885	151	ref	-	867	146	ref	-	317	19	ref	-	838	140	ref	-	885	151	ref	-
	HOU.NCD8TR	Q2	897	152	1.03 (0.73-1.44)	0.88	878	147	1.04 (0.72-1.51)	0.83	306	9	0.00 (0.00-1723109908.49)	0.3	871	149	1.06 (0.71-1.58)	0.77	897	152	1.03 (0.74-1.45)	0.85
	HOU.NCD8TR	Q3	886	150	0.95 (0.51-1.75)	0.86	872	148	0.97 (0.51-1.87)	0.94	302	8	0.00 (0.00-62272877.58)	0.3	849	142	0.95 (0.50-1.84)	0.89	886	150	0.97 (0.51-1.82)	0.92
	HOU.NCD8TR	Q4	909	201	1.25 (0.68-2.29)	0.47	886	193	1.25 (0.66-2.36)	0.49	259	14	0.00 (0.00-118.33)	0.26	856	189	1.28 (0.67-2.45)	0.45	909	201	1.26 (0.66-2.38)	0.48
	HOU.NCD8TR	per SD	3577	654	1.07 (0.94-1.22)	0.29	3503	634	1.07 (0.94-1.22)	0.32	1184	50	4.82 (0.25-94.14)	0.3	3414	620	1.08 (0.94-1.24)	0.26	3577	654	1.08 (0.93-1.24)	0.32
	HOU.CD8TMR	Q1	920	205	ref	-	895	197	ref	-	256	13	ref	-	862	192	ref	-	920	205	ref	-
	HOU.CD8TMR	Q2	879	146	0.78 (0.58-1.05)	0.1	863	144	0.82 (0.61-1.11)	0.19	281	8	0.00 (0.00-14320936731.23)	0.32	837	137	0.77 (0.57-1.03)	0.08	879	146	0.78 (0.58-1.04)	0.1
	HOU.CD8TMR	Q3	901	167	0.92 (0.69-1.24)	0.59	885	164	0.94 (0.70-1.26)	0.66	329	16	0.00 (0.00-3272.62)	0.32	875	165	0.93 (0.69-1.25)	0.64	901	167	0.92 (0.69-1.24)	0.6
	HOU.CD8TMR	Q4	877	136	0.78 (0.50-1.21)	0.27	860	129	0.78 (0.50-1.20)	0.25	318	13	0.00 (0.00-18248969303106705408.00)	0.32	840	126	0.74 (0.46-1.18)	0.21	877	136	0.77 (0.48-1.24)	0.28
	HOU.CD8TMR	per SD	3577	654	0.94 (0.79-1.11)	0.44	3503	634	0.93 (0.79-1.10)	0.4	1184	50	0.00 (0.00-3989310978.34)	0.32	3414	620	0.93 (0.77-1.11)	0.41	3577	654	0.93 (0.78-1.12)	0.44
	HOU.sNMCD8TR	Q1	887	142	ref	-	870	138	ref	-	318	19	ref	-	842	131	ref	-	887	142	ref	-
	HOU.sNMCD8TR	Q2	895	159	1.16 (0.80-1.67)	0.44	875	153	1.16 (0.78-1.73)	0.46	314	9	0.00 (0.00-8250449.18)	0.29	868	156	1.21 (0.78-1.87)	0.39	895	159	1.17 (0.80-1.72)	0.41
	HOU.sNMCD8TR	Q3	885	154	1.12 (0.59-2.12)	0.74	871	152	1.15 (0.58-2.25)	0.69	292	8	0.00 (0.00-153396.65)	0.28	848	146	1.13 (0.57-2.25)	0.72	885	154	1.14 (0.59-2.22)	0.7
	HOU.sNMCD8TR	Q4	910	199	1.35 (0.72-2.53)	0.35	887	191	1.35 (0.70-2.59)	0.37	260	14	1.17 (0.31-4.42)	0.82	856	187	1.40 (0.72-2.72)	0.32	910	199	1.37 (0.70-2.66)	0.36
	HOU.sNMCD8TR	per SD	3577	654	1.07 (0.94-1.22)	0.29	3503	634	1.07 (0.94-1.22)	0.32	1184	50	1.65 (0.73-3.76)	0.23	3414	620	1.08 (0.94-1.24)	0.26	3577	654	1.08 (0.93-1.24)	0.32
	HOU.pNMCD8TR	Q1	887	141	ref	-	870	135	ref	-	319	14	ref	-	849	132	ref	-	887	141	ref	-
	HOU.pNMCD8TR	Q2	891	147	0.98 (0.73-1.34)	0.92	875	143	0.97 (0.71-1.32)	0.84	327	14	76992177469581344.00 (0.00-394329361113373962602048200682682260840608084460486.00)	0.33	862	142	1.01 (0.74-1.38)	0.95	891	147	1.00 (0.73-1.36)	0.98
	HOU.pNMCD8TR	Q3	882	159	1.11 (0.81-1.53)	0.51	865	157	1.16 (0.81-1.68)	0.42	283	8	97000266908503232.00 (0.00-338933275955749761044680686064408204606222802482880.00)	0.32	842	152	1.15 (0.78-1.70)	0.49	882	159	1.14 (0.81-1.59)	0.46
	HOU.pNMCD8TR	Q4	917	207	1.32 (0.84-2.07)	0.23	893	199	1.31 (0.82-2.10)	0.25	255	14	581162764070302515200.00 (0.00-77106032944856564280640224642026224664244442044624408486286422.00)	0.32	861	194	1.37 (0.84-2.24)	0.21	917	207	1.34 (0.82-2.18)	0.24
	HOU.pNMCD8TR	per SD	3577	654	1.09 (0.95-1.25)	0.23	3503	634	1.09 (0.94-1.25)	0.25	1184	50	1.20 (0.69-2.08)	0.51	3414	620	1.10 (0.95-1.27)	0.2	3577	654	1.09 (0.94-1.27)	0.26
	LOL.NLR	Q1	905	149	ref	-	887	146	ref	-	312	17	ref	-	865	142	ref	-	905	149	ref	-
	LOL.NLR	Q2	883	134	1.05 (0.77-1.43)	0.76	868	128	1.05 (0.75-1.47)	0.79	323	10	0.00 (0.00-458330.55)	0.29	845	126	1.02 (0.75-1.39)	0.9	883	134	1.05 (0.77-1.45)	0.75
	LOL.NLR	Q3	902	179	1.39 (1.04-1.86)	0.02	884	171	1.39 (1.04-1.86)	0.03	303	16	0.00 (0.00-1096133538702.90)	0.31	858	165	1.33 (0.98-1.78)	0.06	902	179	1.42 (1.06-1.90)	0.02
	LOL.NLR	Q4	887	192	1.52 (1.03-2.23)	0.03	864	189	1.53 (1.04-2.25)	0.03	246	7	0.04 (0.00-38.34)	0.36	846	187	1.51 (0.99-2.30)	0.05	887	192	1.56 (1.05-2.31)	0.03
	LOL.NLR	per SD	3577	654	1.17 (0.98-1.38)	0.08	3503	634	1.17 (0.98-1.39)	0.09	1184	50	0.00 (0.00-334172.40)	0.32	3414	620	1.17 (0.98-1.40)	0.09	3577	654	1.18 (0.99-1.41)	0.07
	LOL.LMR	Q1	886	186	ref	-	861	183	ref	-	260	13	ref	-	836	179	ref	-	886	186	ref	-
	LOL.LMR	Q2	898	174	1.03 (0.68-1.55)	0.9	881	167	0.97 (0.63-1.50)	0.89	299	13	0.00 (0.00-2851536.78)	0.31	858	167	0.98 (0.66-1.44)	0.9	898	174	1.00 (0.64-1.57)	1
	LOL.LMR	Q3	902	140	0.85 (0.52-1.39)	0.52	880	132	0.81 (0.49-1.35)	0.42	312	11	0.00 (0.00-3700423949025.19)	0.3	860	125	0.75 (0.45-1.26)	0.28	902	140	0.82 (0.50-1.35)	0.44
	LOL.LMR	Q4	891	154	0.99 (0.73-1.33)	0.93	881	152	0.96 (0.71-1.30)	0.81	313	13	0.00 (0.00-83352296158181568.00)	0.33	860	149	0.93 (0.69-1.25)	0.63	891	154	0.95 (0.70-1.28)	0.71
	LOL.LMR	per SD	3577	654	1.01 (0.90-1.12)	0.92	3503	634	1.00 (0.90-1.12)	0.94	1184	50	0.00 (0.00-1714893.05)	0.31	3414	620	0.99 (0.89-1.11)	0.91	3577	654	0.99 (0.89-1.11)	0.92
	LOL.sNMLR	Q1	907	147	ref	-	889	144	ref	-	318	14	ref	-	868	140	ref	-	907	147	ref	-
	LOL.sNMLR	Q2	884	137	1.03 (0.76-1.38)	0.86	869	132	1.02 (0.76-1.38)	0.89	328	16	0.00 (0.00-1400.17)	0.32	843	127	0.98 (0.72-1.33)	0.9	884	137	1.04 (0.77-1.40)	0.81
	LOL.sNMLR	Q3	907	179	1.35 (0.97-1.88)	0.07	890	170	1.35 (0.99-1.84)	0.05	299	14	0.00 (0.00-134562430525326.03)	0.32	867	167	1.31 (0.96-1.78)	0.09	907	179	1.38 (0.99-1.92)	0.06
	LOL.sNMLR	Q4	879	191	1.49 (0.96-2.32)	0.08	855	188	1.50 (0.97-2.34)	0.07	239	6	0.11 (0.00-16.87)	0.39	836	186	1.50 (0.93-2.41)	0.1	879	191	1.54 (0.98-2.42)	0.06
	LOL.sNMLR	per SD	3577	654	1.16 (0.97-1.38)	0.1	3503	634	1.16 (0.97-1.39)	0.11	1184	50	0.02 (0.00-61.15)	0.35	3414	620	1.17 (0.97-1.40)	0.1	3577	654	1.17 (0.98-1.41)	0.09
	LOL.pNMLR	Q1	897	151	ref	-	886	149	ref	-	314	12	ref	-	865	146	ref	-	897	151	ref	-
	LOL.pNMLR	Q2	912	150	0.95 (0.63-1.42)	0.8	893	143	0.93 (0.60-1.44)	0.74	312	13	1.31 (0.40-4.32)	0.66	870	136	0.92 (0.61-1.40)	0.71	912	150	0.96 (0.65-1.42)	0.83
	LOL.pNMLR	Q3	879	167	0.99 (0.74-1.32)	0.93	860	159	0.95 (0.71-1.28)	0.75	291	12	2231012.53 (0.00-5660579621963918336.00)	0.32	836	157	1.00 (0.74-1.36)	0.97	879	167	1.01 (0.75-1.35)	0.96
	LOL.pNMLR	Q4	889	186	1.10 (0.82-1.48)	0.52	864	183	1.13 (0.84-1.53)	0.43	267	13	17584786198562.72 (0.00-495616612515019857264226648268006024466.00)	0.31	843	181	1.17 (0.87-1.59)	0.29	889	186	1.15 (0.85-1.56)	0.35
	LOL.pNMLR	per SD	3577	654	1.05 (0.87-1.26)	0.64	3503	634	1.05 (0.87-1.28)	0.58	1184	50	147898.67 (0.00-1359189653653127.00)	0.31	3414	620	1.08 (0.90-1.30)	0.43	3577	654	1.06 (0.87-1.30)	0.56
	The comprehensive adjusted models were adjusted for age, sex, batch, smoking status, alcohol consumption, body mass index, educational level, physical activity, history of cardiovascular diseases, diabetes, and hypertension.
	Sensitivity analyses were based on the comprehensive adjusted model and additionally adjusted separately for asthma, rheumatoid arthritis, neurodermatitis, and the use of NSAIDs. The analyses adjusted for renal failure and chronic obstructive pulmonary disease (COPD) failed to converge in the Cox regression models.
	Meta-analysis was performed for subsets I and II using the SAL algorithm and for all subsets using the HOU and LOL algorithms.
	LCR, leukocyte composition ratio; HR, hazard ratio; CI, confidence interval; Per SD, per standard deviation increase; HOU, Housman’s algorithm; SAL, Sala’s algorithm; LOL, LOLIPOP algorithm; NLR, neutrophil-to-lymphocyte ratio; sNMLR, ratio of sum of neutrophil and monocytes divided by lymphocyte; pNMLR, ratio of product of neutrophil and monocytes divided by lymphocyte; LMR, lymphocyte-to-monocy…
