# Supplementary material for: Association of leukocyte composition ratios from blood methylation with cancer mortality outcomes
Source: Commun Med (Lond). 2025 Oct 1;5:411. doi: 10.1038/s43856-025-01132-x (PMC12488966; doi:10.1038/s43856-025-01132-x)
Supplement: Supplementary file 6 — Supplementary Data 3 [file 43856_2025_1132_MOESM6_ESM.xlsx]

## Sheet: Response Table 3
	Supplementary Data 3. Sensitivity analyses of dose-response relationship for association of DNAm-derived LCRs with lung-cancer-specific mortality.
	LCR	Category	Comprehensive adjusted				Additional adjusted for
							Asthma				Neurodermatitis				NSAIDs
			N	Deaths	HR (95%CI)	p	N	Deaths	HR (95%CI)	p	N	Deaths	HR (95%CI)	p	N	Deaths	HR (95%CI)	p
	SAL.NLR	Q1	485	23	ref	-	478	23	ref	-	465	21	ref	-	485	23	ref	-
	SAL.NLR	Q2	493	11	0.59 (0.19-1.84)	0.37	485	11	0.60 (0.20-1.86)	0.38	461	11	0.61 (0.19-1.91)	0.4	493	11	0.81 (0.26-2.52)	0.72
	SAL.NLR	Q3	488	27	1.80 (0.64-5.09)	0.27	477	27	1.84 (0.58-5.88)	0.3	464	27	1.80 (0.48-6.81)	0.38	488	27	2.26 (0.66-7.71)	0.19
	SAL.NLR	Q4	487	53	3.87 (1.80-8.32)	< 0.01	481	52	3.76 (1.75-8.10)	< 0.01	470	52	4.03 (1.87-8.68)	< 0.01	487	53	5.72 (2.18-15.04)	< 0.01
	SAL.NLR	per SD	1953	114	1.75 (1.38-2.21)	< 0.01	1921	113	1.74 (1.37-2.22)	< 0.01	1860	111	1.81 (1.43-2.29)	< 0.01	1953	114	2.01 (1.56-2.57)	< 0.01
	SAL.LMR	Q1	496	42	ref	-	487	41	ref	-	471	41	ref	-	496	42	ref	-
	SAL.LMR	Q2	480	33	0.63 (0.30-1.36)	0.24	472	33	0.63 (0.29-1.38)	0.25	456	31	0.62 (0.28-1.37)	0.24	480	33	0.63 (0.30-1.32)	0.22
	SAL.LMR	Q3	482	25	0.63 (0.27-1.46)	0.28	473	25	0.64 (0.29-1.43)	0.28	457	25	0.64 (0.28-1.44)	0.28	482	25	0.47 (0.22-1.03)	0.06
	SAL.LMR	Q4	495	14	0.16 (0.06-0.40)	< 0.01	489	14	0.17 (0.05-0.59)	0.01	476	14	0.16 (0.05-0.54)	< 0.01	495	14	0.14 (0.06-0.35)	< 0.01
	SAL.LMR	per SD	1953	114	0.53 (0.38-0.75)	< 0.01	1921	113	0.52 (0.37-0.73)	< 0.01	1860	111	0.51 (0.36-0.72)	< 0.01	1953	114	0.49 (0.35-0.70)	< 0.01
	SAL.sNMLR	Q1	487	23	ref	-	480	23	ref	-	469	21	ref	-	487	23	ref	-
	SAL.sNMLR	Q2	492	10	0.79 (0.22-2.83)	0.72	485	10	0.81 (0.23-2.89)	0.75	457	10	0.86 (0.23-3.20)	0.83	492	10	1.11 (0.33-3.75)	0.87
	SAL.sNMLR	Q3	489	29	2.16 (0.92-5.08)	0.08	477	29	2.33 (0.98-5.55)	0.06	466	29	2.41 (1.00-5.83)	0.05	489	29	2.81 (1.21-6.51)	0.02
	SAL.sNMLR	Q4	485	52	3.81 (1.76-8.24)	< 0.01	479	51	3.61 (1.66-7.85)	< 0.01	468	51	3.96 (1.82-8.61)	< 0.01	485	52	5.57 (2.10-14.81)	< 0.01
	SAL.sNMLR	per SD	1953	114	1.76 (1.39-2.23)	< 0.01	1921	113	1.77 (1.38-2.26)	< 0.01	1860	111	1.82 (1.44-2.31)	< 0.01	1953	114	2.03 (1.58-2.61)	< 0.01
	SAL.pNMLR	Q1	488	19	ref	-	481	19	ref	-	468	19	ref	-	488	19	ref	-
	SAL.pNMLR	Q2	493	11	0.65 (0.18-2.32)	0.51	485	11	0.61 (0.17-2.22)	0.46	467	9	0.55 (0.14-2.14)	0.39	493	11	0.78 (0.24-2.59)	0.69
	SAL.pNMLR	Q3	484	42	3.44 (1.54-7.69)	< 0.01	475	42	3.26 (1.48-7.19)	< 0.01	458	42	3.58 (1.60-8.00)	< 0.01	484	42	4.89 (2.24-10.70)	< 0.01
	SAL.pNMLR	Q4	488	42	3.83 (1.55-9.47)	< 0.01	480	41	3.72 (1.49-9.30)	< 0.01	467	41	4.00 (1.63-9.82)	< 0.01	488	42	5.32 (2.25-12.53)	< 0.01
	SAL.pNMLR	per SD	1953	114	1.65 (1.29-2.13)	< 0.01	1921	113	1.71 (1.33-2.20)	< 0.01	1860	111	1.73 (1.34-2.23)	< 0.01	1953	114	1.77 (1.39-2.27)	< 0.01
	SAL.NNKR	Q1	475	23	ref	-	469	23	ref	-	450	21	ref	-	475	23	ref	-
	SAL.NNKR	Q2	482	14	0.61 (0.18-2.11)	0.44	472	14	0.61 (0.18-2.15)	0.45	457	14	0.59 (0.16-2.17)	0.43	482	14	0.50 (0.18-1.41)	0.19
	SAL.NNKR	Q3	494	37	2.61 (1.26-5.41)	0.01	485	36	2.66 (1.26-5.61)	0.01	475	36	2.64 (1.23-5.66)	0.01	494	37	2.66 (1.32-5.36)	0.01
	SAL.NNKR	Q4	502	40	1.85 (0.81-4.24)	0.15	495	40	1.88 (0.80-4.41)	0.15	478	40	2.06 (0.87-4.88)	0.1	502	40	2.13 (0.91-4.97)	0.08
	SAL.NNKR	per SD	1953	114	1.48 (1.14-1.94)	< 0.01	1921	113	1.50 (1.15-1.95)	< 0.01	1860	111	1.54 (1.18-2.02)	< 0.01	1953	114	1.64 (1.27-2.10)	< 0.01
	SAL.NKMR	Q1	506	38	ref	-	498	38	ref	-	483	38	ref	-	506	38	ref	-
	SAL.NKMR	Q2	497	28	0.80 (0.37-1.72)	0.56	490	27	0.73 (0.33-1.59)	0.43	479	27	0.71 (0.33-1.53)	0.38	497	28	0.73 (0.33-1.61)	0.43
	SAL.NKMR	Q3	476	32	0.44 (0.05-3.94)	0.47	464	32	0.42 (0.05-3.33)	0.41	444	30	0.41 (0.05-3.15)	0.39	476	32	0.42 (0.06-2.86)	0.37
	SAL.NKMR	Q4	474	16	0.32 (0.14-0.75)	0.01	469	16	0.32 (0.14-0.75)	0.01	454	16	0.30 (0.13-0.69)	< 0.01	474	16	0.31 (0.13-0.72)	0.01
	SAL.NKMR	per SD	1953	114	0.65 (0.48-0.88)	0.01	1921	113	0.63 (0.46-0.86)	< 0.01	1860	111	0.62 (0.45-0.85)	< 0.01	1953	114	0.62 (0.46-0.84)	< 0.01
	SAL.sNMNKR	Q1	473	23	ref	-	467	23	ref	-	449	21	ref	-	473	23	ref	-
	SAL.sNMNKR	Q2	484	16	0.66 (0.20-2.13)	0.48	473	16	0.66 (0.20-2.12)	0.48	456	16	0.64 (0.19-2.19)	0.47	484	16	0.55 (0.21-1.49)	0.24
	SAL.sNMNKR	Q3	496	38	2.69 (1.31-5.53)	0.01	488	37	2.76 (1.31-5.81)	0.01	479	37	2.68 (1.24-5.78)	0.01	496	38	2.64 (1.29-5.41)	0.01
	SAL.sNMNKR	Q4	500	37	1.75 (0.77-3.94)	0.18	493	37	1.78 (0.77-4.12)	0.18	476	37	1.92 (0.83-4.48)	0.13	500	37	1.87 (0.81-4.34)	0.14
	SAL.sNMNKR	per SD	1953	114	1.48 (1.14-1.93)	< 0.01	1921	113	1.50 (1.15-1.95)	< 0.01	1860	111	1.55 (1.19-2.02)	< 0.01	1953	114	1.62 (1.26-2.09)	< 0.01
	SAL.pNMNKR	Q1	478	16	ref	-	473	16	ref	-	458	16	ref	-	478	16	ref	-
	SAL.pNMNKR	Q2	484	28	3.98 (1.46-10.82)	0.01	471	28	3.73 (1.35-10.29)	0.01	452	26	3.84 (1.34-11.00)	0.01	484	28	3.04 (1.18-7.81)	0.02
	SAL.pNMNKR	Q3	487	34	4.12 (1.53-11.07)	0.01	481	33	3.67 (1.15-11.76)	0.03	471	33	3.77 (1.16-12.25)	0.03	487	34	4.10 (1.86-9.07)	< 0.01
	SAL.pNMNKR	Q4	504	36	3.33 (1.45-7.67)	< 0.01	496	36	3.38 (1.46-7.82)	< 0.01	479	36	3.61 (1.57-8.32)	< 0.01	504	36	3.55 (1.53-8.26)	< 0.01
	SAL.pNMNKR	per SD	1953	114	1.49 (1.17-1.91)	< 0.01	1921	113	1.53 (1.19-1.96)	< 0.01	1860	111	1.57 (1.23-2.00)	< 0.01	1953	114	1.58 (1.24-2.01)	< 0.01
	SAL.NBR	Q1	498	22	ref	-	490	22	ref	-	475	20	ref	-	498	22	ref	-
	SAL.NBR	Q2	490	25	1.41 (0.43-4.62)	0.57	480	25	1.54 (0.52-4.54)	0.43	471	25	1.48 (0.40-5.41)	0.56	490	25	1.52 (0.39-5.90)	0.54
	SAL.NBR	Q3	473	30	2.16 (0.92-5.08)	0.08	466	30	2.14 (0.91-5.02)	0.08	448	30	2.29 (0.96-5.43)	0.06	473	30	2.46 (1.07-5.63)	0.03
	SAL.NBR	Q4	492	37	1.75 (0.43-7.14)	0.44	485	36	1.56 (0.30-7.95)	0.6	466	36	1.65 (0.27-10.20)	0.59	492	37	1.91 (0.37-9.72)	0.44
	SAL.NBR	per SD	1953	114	1.26 (0.80-2.00)	0.32	1921	113	1.20 (0.66-2.16)	0.55	1860	111	1.23 (0.66-2.32)	0.52	1953	114	1.29 (0.78-2.16)	0.32
	SAL.BMR	Q1	495	29	ref	-	488	28	ref	-	465	28	ref	-	495	29	ref	-
	SAL.BMR	Q2	478	44	1.23 (0.58-2.64)	0.59	471	44	1.41 (0.63-3.16)	0.4	456	42	1.28 (0.58-2.87)	0.54	478	44	1.21 (0.58-2.52)	0.62
	SAL.BMR	Q3	482	23	0.91 (0.34-2.46)	0.85	474	23	0.94 (0.38-2.35)	0.9	463	23	0.87 (0.33-2.33)	0.78	482	23	0.92 (0.35-2.39)	0.86
	SAL.BMR	Q4	498	18	0.57 (0.22-1.48)	0.25	488	18	0.62 (0.23-1.65)	0.34	476	18	0.55 (0.21-1.47)	0.23	498	18	0.51 (0.20-1.27)	0.15
	SAL.BMR	per SD	1953	114	0.79 (0.53-1.18)	0.25	1921	113	0.81 (0.52-1.28)	0.37	1860	111	0.79 (0.48-1.29)	0.35	1953	114	0.78 (0.52-1.18)	0.25
	SAL.sNMBR	Q1	498	22	ref	-	490	22	ref	-	477	20	ref	-	498	22	ref	-
	SAL.sNMBR	Q2	489	24	1.40 (0.38-5.14)	0.62	480	24	1.50 (0.45-5.06)	0.51	468	24	1.50 (0.37-6.07)	0.57	489	24	1.49 (0.34-6.56)	0.6
	SAL.sNMBR	Q3	473	31	2.19 (0.95-5.09)	0.07	466	31	2.20 (0.95-5.07)	0.06	449	31	2.37 (1.01-5.57)	0.05	473	31	2.53 (1.11-5.75)	0.03
	SAL.sNMBR	Q4	493	37	1.90 (0.63-5.72)	0.25	485	36	1.73 (0.49-6.12)	0.4	466	36	1.86 (0.44-7.93)	0.4	493	37	2.09 (0.56-7.72)	0.27
	SAL.sNMBR	per SD	1953	114	1.26 (0.81-1.97)	0.3	1921	113	1.20 (0.68-2.13)	0.53	1860	111	1.24 (0.67-2.27)	0.5	1953	114	1.30 (0.79-2.12)	0.3
	SAL.pNMBR	Q1	496	17	ref	-	486	17	ref	-	475	17	ref	-	496	17	ref	-
	SAL.pNMBR	Q2	488	21	1.49 (0.60-3.68)	0.39	479	21	1.47 (0.59-3.65)	0.41	465	19	1.40 (0.55-3.57)	0.48	488	21	1.46 (0.56-3.83)	0.44
	SAL.pNMBR	Q3	476	44	2.88 (1.23-6.73)	0.01	470	44	2.92 (1.25-6.81)	0.01	454	44	3.17 (1.35-7.44)	0.01	476	44	3.97 (1.72-9.13)	< 0.01
	SAL.pNMBR	Q4	493	32	2.23 (0.85-5.85)	0.1	486	31	2.06 (0.76-5.54)	0.15	466	31	2.27 (0.84-6.09)	0.1	493	32	2.54 (0.96-6.71)	0.06
	SAL.pNMBR	per SD	1953	114	1.35 (1.00-1.82)	0.05	1921	113	1.31 (0.89-1.94)	0.17	1860	111	1.36 (0.92-2.01)	0.13	1953	114	1.38 (1.03-1.85)	0.03
	SAL.NCD4TR	Q1	494	21	ref	-	488	21	ref	-	476	19	ref	-	494	21	ref	-
	SAL.NCD4TR	Q2	484	19	2.25 (0.97-5.22)	0.06	476	19	2.38 (1.01-5.60)	0.05	457	19	2.68 (1.13-6.40)	0.03	484	19	2.39 (1.02-5.62)	0.04
	SAL.NCD4TR	Q3	512	31	1.72 (0.74-3.99)	0.21	504	31	1.71 (0.76-3.82)	0.19	486	31	1.71 (0.63-4.65)	0.29	512	31	1.88 (0.50-7.11)	0.35
	SAL.NCD4TR	Q4	463	43	3.36 (1.51-7.47)	< 0.01	453	42	3.22 (1.45-7.18)	< 0.01	441	42	3.53 (1.57-7.95)	< 0.01	463	43	4.48 (1.93-10.42)	< 0.01
	SAL.NCD4TR	per SD	1953	114	1.41 (1.09-1.84)	0.01	1921	113	1.40 (1.07-1.84)	0.01	1860	111	1.43 (1.09-1.86)	0.01	1953	114	1.56 (1.20-2.02)	< 0.01
	SAL.CD4TMR	Q1	481	43	ref	-	471	42	ref	-	459	42	ref	-	481	43	ref	-
	SAL.CD4TMR	Q2	487	23	0.34 (0.06-1.88)	0.22	477	23	0.34 (0.06-1.98)	0.23	453	21	0.35 (0.07-1.74)	0.2	487	23	0.38 (0.06-2.35)	0.3
	SAL.CD4TMR	Q3	486	34	1.06 (0.52-2.15)	0.87	479	34	1.09 (0.53-2.23)	0.82	465	34	1.15 (0.57-2.31)	0.69	486	34	0.82 (0.37-1.81)	0.62
	SAL.CD4TMR	Q4	499	14	0.34 (0.13-0.87)	0.02	494	14	0.36 (0.14-0.94)	0.04	483	14	0.35 (0.13-0.89)	0.03	499	14	0.30 (0.12-0.76)	0.01
	SAL.CD4TMR	per SD	1953	114	0.70 (0.50-0.98)	0.04	1921	113	0.70 (0.50-0.99)	0.04	1860	111	0.69 (0.49-0.97)	0.04	1953	114	0.65 (0.46-0.93)	0.02
	SAL.sNMCD4TR	Q1	492	17	ref	-	487	17	ref	-	477	17	ref	-	492	17	ref	-
	SAL.sNMCD4TR	Q2	487	23	2.71 (1.16-6.33)	0.02	477	23	2.81 (1.19-6.63)	0.02	458	21	2.96 (1.25-7.03)	0.01	487	23	2.89 (1.22-6.82)	0.02
	SAL.sNMCD4TR	Q3	512	33	1.90 (0.51-7.12)	0.34	505	33	1.89 (0.53-6.71)	0.32	485	33	1.86 (0.48-7.20)	0.37	512	33	2.16 (0.37-12.52)	0.39
	SAL.sNMCD4TR	Q4	462	41	3.33 (1.44-7.73)	0.01	452	40	3.19 (1.38-7.37)	0.01	440	40	3.32 (1.43-7.73)	0.01	462	41	4.26 (1.85-9.84)	< 0.01
	SAL.sNMCD4TR	per SD	1953	114	1.40 (1.08-1.82)	0.01	1921	113	1.39 (1.06-1.82)	0.02	1860	111	1.41 (1.08-1.85)	0.01	1953	114	1.53 (1.18-1.99)	< 0.01
	SAL.pNMCD4TR	Q1	495	14	ref	-	491	14	ref	-	481	14	ref	-	495	14	ref	-
	SAL.pNMCD4TR	Q2	491	24	2.64 (1.05-6.63)	0.04	485	24	2.63 (1.04-6.61)	0.04	467	24	2.81 (1.11-7.12)	0.03	491	24	2.17 (0.88-5.32)	0.09
	SAL.pNMCD4TR	Q3	490	35	1.67 (0.18-15.16)	0.65	479	35	1.63 (0.17-15.39)	0.67	457	33	1.67 (0.16-17.27)	0.67	490	35	1.91 (0.16-23.13)	0.61
	SAL.pNMCD4TR	Q4	477	41	3.51 (1.29-9.60)	0.01	466	40	3.42 (1.24-9.44)	0.02	455	40	3.53 (1.30-9.64)	0.01	477	41	4.27 (1.55-11.73)	< 0.01
	SAL.pNMCD4TR	per SD	1953	114	1.38 (1.04-1.83)	0.02	1921	113	1.37 (1.03-1.83)	0.03	1860	111	1.39 (1.05-1.84)	0.02	1953	114	1.50 (1.13-1.98)	0.01
	SAL.NCD8TR	Q1	477	22	ref	-	469	22	ref	-	448	20	ref	-	477	22	ref	-
	SAL.NCD8TR	Q2	492	25	1.42 (0.62-3.24)	0.41	485	25	1.39 (0.60-3.22)	0.44	472	25	1.43 (0.61-3.32)	0.41	492	25	1.49 (0.65-3.40)	0.34
	SAL.NCD8TR	Q3	491	31	2.29 (0.98-5.35)	0.06	483	30	2.09 (0.87-5.02)	0.1	474	30	2.16 (0.89-5.24)	0.09	491	31	2.76 (1.11-6.87)	0.03
	SAL.NCD8TR	Q4	493	36	3.39 (1.48-7.77)	< 0.01	484	36	3.65 (1.59-8.37)	< 0.01	466	36	4.16 (1.79-9.66)	< 0.01	493	36	4.17 (1.81-9.62)	< 0.01
	SAL.NCD8TR	per SD	1953	114	1.59 (1.22-2.07)	< 0.01	1921	113	1.70 (1.31-2.22)	< 0.01	1860	111	1.78 (1.36-2.33)	< 0.01	1953	114	1.65 (1.29-2.11)	< 0.01
	SAL.CD8TMR	Q1	491	41	ref	-	481	41	ref	-	465	41	ref	-	491	41	ref	-
	SAL.CD8TMR	Q2	495	26	0.50 (0.13-1.96)	0.32	488	25	0.42 (0.12-1.50)	0.18	474	25	0.39 (0.11-1.40)	0.15	495	26	0.49 (0.14-1.70)	0.26
	SAL.CD8TMR	Q3	493	23	0.36 (0.10-1.30)	0.12	487	23	0.32 (0.09-1.08)	0.07	475	21	0.28 (0.09-0.86)	0.03	493	23	0.35 (0.12-1.05)	0.06
	SAL.CD8TMR	Q4	474	24	0.33 (0.14-0.78)	0.01	465	24	0.32 (0.14-0.75)	0.01	446	24	0.30 (0.13-0.72)	0.01	474	24	0.33 (0.14-0.79)	0.01
	SAL.CD8TMR	per SD	1953	114	0.61 (0.42-0.89)	0.01	1921	113	0.59 (0.40-0.86)	0.01	1860	111	0.56 (0.38-0.84)	0.01	1953	114	0.61 (0.44-0.86)	< 0.01
	SAL.sNMCD8TR	Q1	481	26	ref	-	473	26	ref	-	450	24	ref	-	481	26	ref	-
	SAL.sNMCD8TR	Q2	487	21	0.77 (0.31-1.93)	0.58	480	21	0.75 (0.30-1.91)	0.55	470	21	0.76 (0.30-1.93)	0.56	487	21	0.98 (0.35-2.73)	0.97
	SAL.sNMCD8TR	Q3	493	28	1.32 (0.55-3.15)	0.53	485	27	1.14 (0.47-2.77)	0.78	475	27	1.21 (0.49-2.96)	0.68	493	28	1.81 (0.74-4.41)	0.19
	SAL.sNMCD8TR	Q4	492	39	2.59 (1.17-5.71)	0.02	483	39	2.75 (1.25-6.04)	0.01	465	39	3.13 (1.43-6.81)	< 0.01	492	39	3.34 (1.55-7.22)	< 0.01
	SAL.sNMCD8TR	per SD	1953	114	1.58 (1.21-2.06)	< 0.01	1921	113	1.70 (1.30-2.22)	< 0.01	1860	111	1.78 (1.35-2.33)	< 0.01	1953	114	1.64 (1.28-2.10)	< 0.01
	SAL.pNMCD8TR	Q1	481	20	ref	-	472	20	ref	-	452	18	ref	-	481	20	ref	-
	SAL.pNMCD8TR	Q2	489	27	1.87 (0.84-4.17)	0.12	484	27	1.78 (0.79-4.01)	0.16	473	27	1.87 (0.82-4.23)	0.14	489	27	1.58 (0.70-3.60)	0.27
	SAL.pNMCD8TR	Q3	489	29	2.36 (1.04-5.32)	0.04	481	28	2.11 (0.93-4.80)	0.08	467	28	2.36 (1.02-5.47)	0.05	489	29	2.62 (1.15-5.96)	0.02
	SAL.pNMCD8TR	Q4	494	38	4.07 (1.72-9.65)	< 0.01	484	38	4.25 (1.81-9.98)	< 0.01	468	38	4.90 (2.05-11.73)	< 0.01	494	38	4.17 (1.76-9.88)	< 0.01
	SAL.pNMCD8TR	per SD	1953	114	1.57 (1.20-2.04)	< 0.01	1921	113	1.70 (1.29-2.23)	< 0.01	1860	111	1.76 (1.34-2.32)	< 0.01	1953	114	1.59 (1.23-2.04)	< 0.01
	HOU.NLR	Q1	921	41	ref	-	905	41	ref	-	882	39	ref	-	921	41	ref	-
	HOU.NLR	Q2	903	37	1.28 (0.65-2.50)	0.47	880	36	1.37 (0.69-2.72)	0.37	854	35	1.29 (0.65-2.56)	0.47	903	37	1.47 (0.73-2.94)	0.28
	HOU.NLR	Q3	918	44	1.05 (0.44-2.50)	0.91	908	44	1.10 (0.44-2.77)	0.84	889	44	1.04 (0.40-2.68)	0.94	918	44	1.22 (0.47-3.17)	0.69
	HOU.NLR	Q4	910	67	1.76 (0.75-4.10)	0.19	885	65	1.78 (0.80-3.97)	0.16	860	65	1.74 (0.69-4.37)	0.24	910	67	2.11 (0.70-6.32)	0.18
	HOU.NLR	per SD	3652	189	1.29 (0.92-1.81)	0.14	3578	186	1.27 (0.91-1.77)	0.16	3485	183	1.29 (0.91-1.83)	0.16	3652	189	1.36 (0.90-2.04)	0.14
	HOU.LMR	Q1	911	53	ref	-	885	51	ref	-	859	51	ref	-	911	53	ref	-
	HOU.LMR	Q2	906	55	0.87 (0.50-1.51)	0.61	889	54	0.90 (0.51-1.59)	0.73	867	51	0.84 (0.47-1.49)	0.54	906	55	0.93 (0.52-1.65)	0.8
	HOU.LMR	Q3	919	51	1.13 (0.63-2.04)	0.68	897	51	1.16 (0.64-2.10)	0.62	875	51	1.17 (0.65-2.09)	0.61	919	51	1.07 (0.58-1.96)	0.83
	HOU.LMR	Q4	916	30	0.54 (0.29-1.02)	0.06	907	30	0.54 (0.29-1.01)	0.05	884	30	0.53 (0.28-1.03)	0.06	916	30	0.52 (0.27-1.01)	0.05
	HOU.LMR	per SD	3652	189	0.73 (0.55-0.96)	0.02	3578	186	0.73 (0.56-0.96)	0.02	3485	183	0.73 (0.54-0.98)	0.03	3652	189	0.70 (0.50-0.98)	0.04
	HOU.sNMLR	Q1	912	43	ref	-	896	43	ref	-	874	41	ref	-	912	43	ref	-
	HOU.sNMLR	Q2	915	31	0.88 (0.43-1.78)	0.72	893	30	0.92 (0.44-1.92)	0.83	866	29	0.83 (0.40-1.74)	0.63	915	31	0.94 (0.45-1.95)	0.87
	HOU.sNMLR	Q3	917	49	1.24 (0.57-2.68)	0.59	906	49	1.31 (0.58-2.96)	0.52	886	49	1.23 (0.52-2.91)	0.64	917	49	1.39 (0.58-3.34)	0.46
	HOU.sNMLR	Q4	908	66	1.52 (0.61-3.81)	0.37	883	64	1.50 (0.62-3.62)	0.36	859	64	1.49 (0.56-3.96)	0.43	908	66	1.82 (0.55-5.98)	0.32
	HOU.sNMLR	per SD	3652	189	1.30 (0.93-1.80)	0.12	3578	186	1.28 (0.93-1.76)	0.13	3485	183	1.29 (0.92-1.81)	0.14	3652	189	1.36 (0.92-2.03)	0.13
	HOU.pNMLR	Q1	916	28	ref	-	907	28	ref	-	884	28	ref	-	916	28	ref	-
	HOU.pNMLR	Q2	922	51	2.22 (1.14-4.36)	0.02	899	51	2.32 (1.23-4.37)	0.01	872	48	2.06 (1.04-4.07)	0.04	922	51	2.14 (1.15-3.99)	0.02
	HOU.pNMLR	Q3	904	52	1.77 (0.67-4.70)	0.25	888	51	1.78 (0.71-4.51)	0.22	870	51	1.74 (0.60-5.00)	0.31	904	52	1.98 (0.71-5.51)	0.19
	HOU.pNMLR	Q4	910	58	2.27 (0.99-5.19)	0.05	884	56	2.25 (1.01-4.99)	0.05	859	56	2.21 (0.92-5.33)	0.08	910	58	2.43 (0.96-6.13)	0.06
	HOU.pNMLR	per SD	3652	189	1.28 (1.05-1.58)	0.02	3578	186	1.28 (1.03-1.58)	0.02	3485	183	1.29 (1.04-1.59)	0.02	3652	189	1.33 (1.04-1.71)	0.03
	HOU.NNKR	Q1	909	43	ref	-	890	42	ref	-	859	39	ref	-	909	43	ref	-
	HOU.NNKR	Q2	898	32	0.82 (0.42-1.58)	0.55	880	32	0.82 (0.42-1.58)	0.55	855	32	0.88 (0.46-1.71)	0.71	898	32	0.78 (0.41-1.49)	0.46
	HOU.NNKR	Q3	928	57	1.51 (0.81-2.82)	0.19	914	55	1.50 (0.78-2.91)	0.22	895	55	1.55 (0.79-3.06)	0.2	928	57	1.55 (0.82-2.92)	0.18
	HOU.NNKR	Q4	917	57	1.44 (0.77-2.69)	0.26	894	57	1.50 (0.79-2.85)	0.22	876	57	1.65 (0.88-3.10)	0.12	917	57	1.51 (0.79-2.89)	0.21
	HOU.NNKR	per SD	3652	189	1.16 (0.95-1.43)	0.15	3578	186	1.19 (0.97-1.46)	0.09	3485	183	1.22 (0.99-1.51)	0.06	3652	189	1.20 (0.97-1.48)	0.09
	HOU.NKMR	Q1	936	53	ref	-	913	53	ref	-	889	53	ref	-	936	53	ref	-
	HOU.NKMR	Q2	898	49	0.94 (0.53-1.66)	0.83	881	47	0.90 (0.50-1.61)	0.72	868	47	0.85 (0.48-1.53)	0.59	898	49	0.93 (0.52-1.67)	0.82
	HOU.NKMR	Q3	910	54	0.64 (0.30-1.34)	0.24	892	53	0.58 (0.29-1.20)	0.14	865	51	0.58 (0.30-1.14)	0.11	910	54	0.65 (0.34-1.23)	0.19
	HOU.NKMR	Q4	908	33	0.47 (0.19-1.19)	0.11	892	33	0.47 (0.19-1.17)	0.1	863	32	0.44 (0.19-1.04)	0.06	908	33	0.46 (0.18-1.16)	0.1
	HOU.NKMR	per SD	3652	189	0.76 (0.59-0.99)	0.04	3578	186	0.76 (0.58-0.99)	0.04	3485	183	0.74 (0.57-0.97)	0.03	3652	189	0.74 (0.56-0.99)	0.04
	HOU.sNMNKR	Q1	907	43	ref	-	889	42	ref	-	861	39	ref	-	907	43	ref	-
	HOU.sNMNKR	Q2	901	35	0.89 (0.46-1.69)	0.71	881	35	0.88 (0.46-1.68)	0.7	854	35	0.96 (0.50-1.84)	0.9	901	35	0.84 (0.45-1.59)	0.6
	HOU.sNMNKR	Q3	921	53	1.46 (0.84-2.54)	0.18	906	51	1.45 (0.82-2.56)	0.2	887	51	1.52 (0.84-2.74)	0.17	921	53	1.53 (0.88-2.66)	0.13
	HOU.sNMNKR	Q4	923	58	1.42 (0.69-2.93)	0.34	902	58	1.48 (0.70-3.11)	0.3	883	58	1.66 (0.80-3.42)	0.17	923	58	1.49 (0.72-3.09)	0.28
	HOU.sNMNKR	per SD	3652	189	1.17 (0.96-1.43)	0.13	3578	186	1.20 (0.98-1.47)	0.08	3485	183	1.23 (1.00-1.51)	0.05	3652	189	1.20 (0.97-1.48)	0.09
	HOU.pNMNKR	Q1	902	36	ref	-	888	36	ref	-	860	35	ref	-	902	36	ref	-
	HOU.pNMNKR	Q2	922	48	1.10 (0.34-3.52)	0.87	900	47	1.03 (0.33-3.26)	0.96	875	45	1.05 (0.34-3.23)	0.93	922	48	1.13 (0.41-3.14)	0.81
	HOU.pNMNKR	Q3	896	49	1.68 (0.79-3.56)	0.17	883	48	1.62 (0.77-3.42)	0.21	865	48	1.63 (0.80-3.34)	0.18	896	49	1.82 (0.79-4.21)	0.16
	HOU.pNMNKR	Q4	932	56	1.79 (0.82-3.91)	0.15	907	55	1.79 (0.82-3.92)	0.14	885	55	1.89 (0.89-4.02)	0.1	932	56	1.77 (0.84-3.74)	0.13
	HOU.pNMNKR	per SD	3652	189	1.19 (0.97-1.46)	0.09	3578	186	1.22 (1.00-1.48)	0.05	3485	183	1.24 (1.02-1.51)	0.03	3652	189	1.22 (0.99-1.50)	0.06
	HOU.NBR	Q1	936	52	ref	-	922	52	ref	-	896	50	ref	-	936	52	ref	-
	HOU.NBR	Q2	904	35	0.66 (0.26-1.65)	0.37	882	34	0.62 (0.24-1.57)	0.31	874	34	0.66 (0.25-1.71)	0.39	904	35	0.65 (0.27-1.55)	0.33
	HOU.NBR	Q3	904	50	1.19 (0.67-2.11)	0.55	887	50	1.17 (0.66-2.06)	0.59	858	50	1.19 (0.67-2.13)	0.56	904	50	1.30 (0.71-2.35)	0.39
	HOU.NBR	Q4	908	52	1.13 (0.43-2.97)	0.81	887	50	1.06 (0.38-2.95)	0.91	857	49	1.05 (0.36-3.10)	0.93	908	52	1.11 (0.43-2.87)	0.83
	HOU.NBR	per SD	3652	189	1.04 (0.72-1.50)	0.83	3578	186	1.01 (0.66-1.52)	0.98	3485	183	0.99 (0.64-1.51)	0.95	3652	189	1.02 (0.72-1.46)	0.9
	HOU.BMR	Q1	906	47	ref	-	882	45	ref	-	851	44	ref	-	906	47	ref	-
	HOU.BMR	Q2	918	61	1.11 (0.64-1.94)	0.7	899	60	1.12 (0.63-1.99)	0.69	870	58	1.15 (0.64-2.06)	0.63	918	61	1.24 (0.71-2.16)	0.45
	HOU.BMR	Q3	904	40	0.84 (0.45-1.56)	0.58	890	40	0.85 (0.45-1.59)	0.61	876	40	0.86 (0.45-1.63)	0.64	904	40	0.90 (0.49-1.62)	0.71
	HOU.BMR	Q4	924	41	0.81 (0.44-1.50)	0.5	907	41	0.80 (0.44-1.47)	0.48	888	41	0.86 (0.45-1.63)	0.64	924	41	0.82 (0.44-1.50)	0.51
	HOU.BMR	per SD	3652	189	0.88 (0.71-1.09)	0.26	3578	186	0.90 (0.73-1.11)	0.32	3485	183	0.91 (0.73-1.13)	0.39	3652	189	0.88 (0.70-1.11)	0.28
	HOU.sNMBR	Q1	932	48	ref	-	918	48	ref	-	893	46	ref	-	932	48	ref	-
	HOU.sNMBR	Q2	914	37	0.79 (0.38-1.64)	0.52	891	36	0.77 (0.37-1.59)	0.47	883	36	0.80 (0.37-1.73)	0.58	914	37	0.81 (0.42-1.56)	0.53
	HOU.sNMBR	Q3	899	51	1.31 (0.74-2.32)	0.35	883	51	1.26 (0.71-2.24)	0.42	853	51	1.32 (0.74-2.35)	0.35	899	51	1.42 (0.78-2.58)	0.25
	HOU.sNMBR	Q4	907	53	1.23 (0.48-3.14)	0.67	886	51	1.16 (0.42-3.18)	0.77	856	50	1.16 (0.40-3.37)	0.78	907	53	1.21 (0.49-2.95)	0.68
	HOU.sNMBR	per SD	3652	189	1.04 (0.72-1.48)	0.85	3578	186	1.00 (0.67-1.50)	0.99	3485	183	0.98 (0.65-1.49)	0.94	3652	189	1.02 (0.72-1.44)	0.92
	HOU.pNMBR	Q1	927	36	ref	-	910	36	ref	-	895	36	ref	-	927	36	ref	-
	HOU.pNMBR	Q2	910	48	1.45 (0.77-2.70)	0.25	892	48	1.45 (0.78-2.70)	0.24	873	46	1.41 (0.74-2.66)	0.29	910	48	1.45 (0.78-2.69)	0.24
	HOU.pNMBR	Q3	913	54	1.49 (0.81-2.72)	0.2	899	53	1.43 (0.78-2.62)	0.25	868	53	1.43 (0.78-2.64)	0.25	913	54	1.65 (0.90-3.02)	0.11
	HOU.pNMBR	Q4	902	51	1.46 (0.76-2.80)	0.25	877	49	1.42 (0.74-2.74)	0.29	849	48	1.33 (0.65-2.73)	0.43	902	51	1.50 (0.78-2.86)	0.22
	HOU.pNMBR	per SD	3652	189	1.08 (0.81-1.43)	0.62	3578	186	1.05 (0.77-1.43)	0.77	3485	183	1.03 (0.75-1.42)	0.86	3652	189	1.06 (0.80-1.39)	0.7
	HOU.NCD4TR	Q1	927	37	ref	-	914	37	ref	-	893	35	ref	-	927	37	ref	-
	HOU.NCD4TR	Q2	919	47	2.15 (1.12-4.14)	0.02	901	46	2.04 (1.05-3.95)	0.03	863	46	2.31 (1.19-4.51)	0.01	919	47	2.29 (1.15-4.56)	0.02
	HOU.NCD4TR	Q3	920	44	1.23 (0.54-2.80)	0.63	904	44	1.21 (0.59-2.50)	0.6	892	44	1.25 (0.53-2.93)	0.61	920	44	1.43 (0.51-3.96)	0.49
	HOU.NCD4TR	Q4	886	61	2.36 (1.27-4.37)	0.01	859	59	2.24 (1.20-4.18)	0.01	837	58	2.26 (1.21-4.21)	0.01	886	61	3.08 (1.63-5.82)	< 0.01
	HOU.NCD4TR	per SD	3652	189	1.25 (1.02-1.54)	0.04	3578	186	1.26 (1.03-1.53)	0.02	3485	183	1.24 (1.00-1.55)	0.05	3652	189	1.31 (0.97-1.76)	0.07
	HOU.CD4TMR	Q1	895	53	ref	-	870	51	ref	-	848	50	ref	-	895	53	ref	-
	HOU.CD4TMR	Q2	925	58	1.27 (0.73-2.20)	0.41	900	57	1.31 (0.75-2.29)	0.35	877	55	1.45 (0.83-2.56)	0.2	925	58	1.25 (0.70-2.23)	0.45
	HOU.CD4TMR	Q3	903	50	1.04 (0.58-1.85)	0.9	890	50	1.09 (0.60-1.96)	0.78	860	50	1.18 (0.66-2.12)	0.58	903	50	0.91 (0.50-1.66)	0.75
	HOU.CD4TMR	Q4	929	28	0.51 (0.26-1.00)	0.05	918	28	0.52 (0.27-1.01)	0.05	900	28	0.53 (0.27-1.05)	0.07	929	28	0.45 (0.22-0.89)	0.02
	HOU.CD4TMR	per SD	3652	189	0.76 (0.61-0.96)	0.02	3578	186	0.77 (0.61-0.97)	0.03	3485	183	0.77 (0.61-0.97)	0.03	3652	189	0.74 (0.58-0.94)	0.01
	HOU.sNMCD4TR	Q1	928	35	ref	-	916	35	ref	-	900	35	ref	-	928	35	ref	-
	HOU.sNMCD4TR	Q2	919	50	2.77 (1.51-5.08)	< 0.01	900	49	2.70 (1.47-4.99)	< 0.01	859	47	2.79 (1.51-5.17)	< 0.01	919	50	2.69 (1.42-5.12)	< 0.01
	HOU.sNMCD4TR	Q3	914	41	1.21 (0.60-2.44)	0.6	898	41	1.25 (0.67-2.34)	0.49	883	41	1.21 (0.59-2.45)	0.6	914	41	1.30 (0.56-3.03)	0.54
	HOU.sNMCD4TR	Q4	891	63	2.68 (1.47-4.90)	< 0.01	864	61	2.58 (1.41-4.72)	< 0.01	843	60	2.49 (1.36-4.55)	< 0.01	891	63	3.25 (1.73-6.07)	< 0.01
	HOU.sNMCD4TR	per SD	3652	189	1.27 (1.04-1.54)	0.02	3578	186	1.27 (1.04-1.54)	0.02	3485	183	1.26 (1.02-1.54)	0.03	3652	189	1.32 (1.00-1.75)	0.05
	HOU.pNMCD4TR	Q1	924	27	ref	-	914	27	ref	-	897	27	ref	-	924	27	ref	-
	HOU.pNMCD4TR	Q2	913	51	2.15 (1.15-4.03)	0.02	901	51	2.31 (1.25-4.29)	0.01	865	51	2.36 (1.25-4.44)	0.01	913	51	2.21 (1.14-4.30)	0.02
	HOU.pNMCD4TR	Q3	919	50	1.93 (0.92-4.03)	0.08	892	49	1.99 (0.97-4.10)	0.06	874	47	2.01 (0.91-4.43)	0.08	919	50	2.06 (0.89-4.75)	0.09
	HOU.pNMCD4TR	Q4	896	61	2.14 (1.14-4.05)	0.02	871	59	2.18 (1.16-4.10)	0.02	849	58	2.05 (1.07-3.92)	0.03	896	61	2.46 (1.26-4.78)	0.01
	HOU.pNMCD4TR	per SD	3652	189	1.24 (1.02-1.51)	0.03	3578	186	1.24 (1.01-1.51)	0.04	3485	183	1.22 (1.00-1.49)	0.05	3652	189	1.31 (1.07-1.59)	0.01
	HOU.NCD8TR	Q1	907	45	ref	-	889	45	ref	-	858	42	ref	-	907	45	ref	-
	HOU.NCD8TR	Q2	911	33	0.62 (0.33-1.17)	0.14	892	33	0.58 (0.30-1.09)	0.09	885	33	0.61 (0.32-1.17)	0.14	911	33	0.68 (0.35-1.32)	0.26
	HOU.NCD8TR	Q3	900	55	0.88 (0.30-2.59)	0.81	886	55	0.86 (0.29-2.55)	0.79	862	55	0.93 (0.30-2.87)	0.91	900	55	0.95 (0.29-3.12)	0.94
	HOU.NCD8TR	Q4	934	56	0.80 (0.12-5.25)	0.82	911	53	0.76 (0.11-5.53)	0.79	880	53	0.81 (0.11-5.77)	0.83	934	56	0.88 (0.11-6.87)	0.91
	HOU.NCD8TR	per SD	3652	189	0.99 (0.60-1.62)	0.96	3578	186	0.98 (0.59-1.64)	0.95	3485	183	0.99 (0.61-1.63)	0.98	3652	189	1.02 (0.60-1.74)	0.94
	HOU.CD8TMR	Q1	945	57	ref	-	920	54	ref	-	886	54	ref	-	945	57	ref	-
	HOU.CD8TMR	Q2	893	54	1.05 (0.21-5.26)	0.95	877	54	1.11 (0.22-5.51)	0.9	851	52	1.05 (0.21-5.27)	0.95	893	54	0.99 (0.19-5.05)	0.99
	HOU.CD8TMR	Q3	916	41	0.95 (0.34-2.62)	0.92	900	41	0.92 (0.32-2.71)	0.89	889	41	0.94 (0.33-2.70)	0.91	916	41	0.90 (0.30-2.66)	0.84
	HOU.CD8TMR	Q4	898	37	1.54 (0.24-9.84)	0.65	881	37	1.63 (0.26-10.26)	0.6	859	36	1.48 (0.24-8.94)	0.67	898	37	1.42 (0.20-9.99)	0.72
	HOU.CD8TMR	per SD	3652	189	0.81 (0.44-1.49)	0.5	3578	186	0.81 (0.44-1.51)	0.51	3485	183	0.81 (0.43-1.52)	0.51	3652	189	0.79 (0.40-1.54)	0.49
	HOU.sNMCD8TR	Q1	909	43	ref	-	892	43	ref	-	862	40	ref	-	909	43	ref	-
	HOU.sNMCD8TR	Q2	909	31	0.59 (0.31-1.12)	0.11	889	31	0.54 (0.28-1.04)	0.06	882	31	0.59 (0.30-1.14)	0.11	909	31	0.65 (0.33-1.27)	0.21
	HOU.sNMCD8TR	Q3	899	57	1.14 (0.44-2.92)	0.79	885	57	1.13 (0.44-2.87)	0.8	861	57	1.22 (0.46-3.24)	0.69	899	57	1.22 (0.43-3.49)	0.71
	HOU.sNMCD8TR	Q4	935	58	0.88 (0.14-5.56)	0.89	912	55	0.84 (0.12-5.85)	0.86	880	55	0.89 (0.13-6.17)	0.91	935	58	0.97 (0.13-7.32)	0.98
	HOU.sNMCD8TR	per SD	3652	189	0.99 (0.60-1.64)	0.98	3578	186	0.99 (0.59-1.66)	0.97	3485	183	1.00 (0.61-1.65)	1	3652	189	1.03 (0.60-1.76)	0.93
	HOU.pNMCD8TR	Q1	907	41	ref	-	890	41	ref	-	867	40	ref	-	907	41	ref	-
	HOU.pNMCD8TR	Q2	907	27	0.30 (0.12-0.75)	0.01	891	27	0.27 (0.11-0.65)	< 0.01	877	25	0.25 (0.09-0.67)	0.01	907	27	0.31 (0.13-0.78)	0.01
	HOU.pNMCD8TR	Q3	896	64	1.41 (0.78-2.55)	0.25	879	64	1.37 (0.75-2.51)	0.3	856	64	1.41 (0.78-2.57)	0.26	896	64	1.46 (0.80-2.65)	0.22
	HOU.pNMCD8TR	Q4	942	57	0.54 (0.06-4.96)	0.59	918	54	0.51 (0.05-4.88)	0.56	885	54	0.54 (0.06-5.06)	0.59	942	57	0.59 (0.06-5.91)	0.65
	HOU.pNMCD8TR	per SD	3652	189	1.01 (0.60-1.71)	0.96	3578	186	1.01 (0.59-1.73)	0.98	3485	183	1.02 (0.61-1.73)	0.93	3652	189	1.04 (0.59-1.82)	0.89
	LOL.NLR	Q1	919	39	ref	-	901	38	ref	-	879	36	ref	-	919	39	ref	-
	LOL.NLR	Q2	911	28	0.72 (0.23-2.26)	0.57	896	28	0.75 (0.24-2.32)	0.62	871	27	0.72 (0.24-2.16)	0.56	911	28	0.88 (0.27-2.82)	0.83
	LOL.NLR	Q3	916	46	1.14 (0.39-3.31)	0.81	898	46	1.18 (0.38-3.66)	0.78	872	46	1.18 (0.36-3.85)	0.79	916	46	1.33 (0.37-4.77)	0.67
	LOL.NLR	Q4	906	76	2.35 (1.05-5.24)	0.04	883	74	2.39 (1.09-5.24)	0.03	863	74	2.42 (1.00-5.84)	0.05	906	76	3.02 (0.99-9.22)	0.05
	LOL.NLR	per SD	3652	189	1.33 (0.99-1.78)	0.05	3578	186	1.32 (0.99-1.76)	0.06	3485	183	1.32 (0.98-1.78)	0.06	3652	189	1.42 (0.97-2.08)	0.07
	LOL.LMR	Q1	913	57	ref	-	888	57	ref	-	862	57	ref	-	913	57	ref	-
	LOL.LMR	Q2	916	48	0.93 (0.51-1.67)	0.8	899	46	0.75 (0.43-1.32)	0.32	876	44	0.85 (0.47-1.53)	0.58	916	48	0.89 (0.39-2.04)	0.78
	LOL.LMR	Q3	918	39	0.73 (0.22-2.37)	0.6	896	38	0.69 (0.21-2.31)	0.55	876	37	0.67 (0.21-2.10)	0.49	918	39	0.69 (0.20-2.41)	0.56
	LOL.LMR	Q4	905	45	0.80 (0.43-1.50)	0.49	895	45	0.72 (0.39-1.33)	0.3	871	45	0.77 (0.41-1.44)	0.41	905	45	0.77 (0.41-1.44)	0.41
	LOL.LMR	per SD	3652	189	0.95 (0.74-1.21)	0.66	3578	186	0.93 (0.73-1.19)	0.58	3485	183	0.95 (0.74-1.22)	0.68	3652	189	0.95 (0.74-1.22)	0.71
	LOL.sNMLR	Q1	920	37	ref	-	902	36	ref	-	879	34	ref	-	920	37	ref	-
	LOL.sNMLR	Q2	913	30	0.86 (0.32-2.32)	0.77	898	30	0.91 (0.36-2.27)	0.83	872	29	0.85 (0.33-2.17)	0.73	913	30	0.99 (0.37-2.70)	0.99
	LOL.sNMLR	Q3	920	47	1.53 (0.74-3.15)	0.25	903	47	1.60 (0.74-3.49)	0.24	880	47	1.55 (0.65-3.71)	0.32	920	47	1.71 (0.68-4.30)	0.25
	LOL.sNMLR	Q4	899	75	2.55 (1.06-6.10)	0.04	875	73	2.59 (1.09-6.13)	0.03	854	73	2.61 (1.02-6.65)	0.04	899	75	3.31 (1.01-10.84)	0.05
	LOL.sNMLR	per SD	3652	189	1.34 (0.99-1.82)	0.06	3578	186	1.33 (0.98-1.80)	0.06	3485	183	1.34 (0.98-1.82)	0.07	3652	189	1.44 (0.97-2.13)	0.07
	LOL.pNMLR	Q1	912	43	ref	-	901	43	ref	-	877	43	ref	-	912	43	ref	-
	LOL.pNMLR	Q2	926	42	1.14 (0.50-2.59)	0.76	907	42	1.18 (0.53-2.63)	0.69	884	41	1.11 (0.51-2.40)	0.8	926	42	1.09 (0.49-2.41)	0.84
	LOL.pNMLR	Q3	902	49	1.14 (0.60-2.17)	0.68	883	46	1.07 (0.56-2.07)	0.83	859	44	1.06 (0.55-2.05)	0.87	902	49	1.05 (0.55-1.98)	0.89
	LOL.pNMLR	Q4	912	55	1.41 (0.75-2.67)	0.29	887	55	1.56 (0.84-2.90)	0.16	865	55	1.45 (0.77-2.73)	0.25	912	55	1.49 (0.79-2.83)	0.22
	LOL.pNMLR	per SD	3652	189	1.21 (0.85-1.72)	0.28	3578	186	1.25 (0.86-1.83)	0.24	3485	183	1.24 (0.89-1.73)	0.21	3652	189	1.25 (0.85-1.84)	0.26
	The comprehensive adjusted models were adjusted for age, sex, batch, smoking status, alcohol consumption, body mass index, educational level, physical activity, history of cardiovascular diseases, diabetes, and hypertension.
	Sensitivity analyses were based on the comprehensive adjusted model and additionally adjusted separately for asthma, neurodermatitis, and the use of NSAIDs. The analyses adjusted for renal failure, rheumatoid arthritis, and chronic obstructive pulmonary disease (COPD) failed to converge in the Cox regression models.
	Meta-analysis was performed for subsets I and II using the SAL algorithm and for all subsets using the HOU and LOL algorithms.
	LCR, leukocyte composition ratio; HR, hazard ratio; CI, confidence interval; Per SD, per standard deviation increase; HOU, Housman’s algorithm; SAL, Sala’s algorithm; LOL, LOLIPOP algorithm; NLR, neutrophil-to-lymphocyte ratio; sNMLR, ratio of sum of neutrophil and monocytes divided by lymphocyte; pNMLR, ratio of product of neutrophil and monocytes divided by lymphocyte; LMR, lymphocyte-to-monocy…
